# Supplementary material for: Targeting parvalbumin promotes M2 macrophage polarization and energy expenditure in mice
Source: Nat Commun. 2022 Jun 8;13:3301. doi: 10.1038/s41467-022-30757-y (PMC9177846; doi:10.1038/s41467-022-30757-y)
Supplement: Supplementary file 3 — Supplementary Data1 [file 41467_2022_30757_MOESM3_ESM.xlsx]

## Sheet: Sheet1
Quantitative proteomics on serum samples from sedentary and exercised mice.
Gene name	Accession	Description	Score	Coverage	#.Proteins	#.Unique.Peptides	#.Peptides	#.PSMs	#.AAs	MW.[kDa]	calc..pI	MEAN run	MEAN control	P-VALUE	Q-VALUE	FOLD CHANGE	LOG_FOLDCHANGE
Krt17	Q9QWL7	Keratin, type I cytoskeletal 17 OS=Mus musculus GN=Krt17 PE=1 SV=3 - [K1C17_MOUSE]	406.218	26.1	9	4	13	32	433	48.1321	5.05908	0.250601	0.996496	1.44455e-07	3.68048e-05	0.251483	-1.99147
Krt10	P02535	Keratin, type I cytoskeletal 10 OS=Mus musculus GN=Krt10 PE=1 SV=3 - [K1C10_MOUSE]	369.323	12.11	9	6	8	21	570	57.7351	5.10986	0.526728	1.00363	1.28066e-06	6.73728e-05	0.524824	-0.930095
Pgam2	O70250	Phosphoglycerate mutase 2 OS=Mus musculus GN=Pgam2 PE=1 SV=3 - [PGAM2_MOUSE]	286.591	51.38	1	10	15	36	253	28.8088	8.49951	0.62929	1.00663	1.40957e-06	6.86909e-05	0.625143	-0.677741
Ckm	P07310	Creatine kinase M-type OS=Mus musculus GN=Ckm PE=1 SV=1 - [KCRM_MOUSE]	798.632	65.62	2	19	21	88	381	43.0178	7.06396	0.491205	0.985583	1.92058e-06	7.24369e-05	0.49839	-1.00465
Apoe	P08226	Apolipoprotein E OS=Mus musculus GN=Apoe PE=1 SV=2 - [APOE_MOUSE]	3315.08	63.34	8	26	27	232	311	35.8444	5.68115	0.714367	0.995653	2.69365e-06	7.57052e-05	0.717485	-0.478979
Apoc1	P34928	Apolipoprotein C-I OS=Mus musculus GN=Apoc1 PE=1 SV=1 - [APOC1_MOUSE]	748.412	38.64	2	5	6	73	88	9.69031	9.08545	0.379547	0.971813	2.80773e-06	7.60516e-05	0.390555	-1.3564
Krt79	Q8VED5	Keratin, type II cytoskeletal 79 OS=Mus musculus GN=Krt79 PE=1 SV=2 - [K2C79_MOUSE]	273.386	8.29	5	1	5	18	531	57.5168	7.69385	0.111813	1.01965	3.4075e-06	7.75257e-05	0.109658	-3.18891
Krt16	Q9Z2K1	Keratin, type I cytoskeletal 16 OS=Mus musculus GN=Krt16 PE=1 SV=3 - [K1C16_MOUSE]	397.06	22.17	9	4	11	40	469	51.5743	5.19873	0.469859	0.996792	4.13758e-06	7.87872e-05	0.471372	-1.08506
Apob	E9Q414	Apolipoprotein B-100 OS=Mus musculus GN=Apob PE=1 SV=1 - [APOB_MOUSE]	7660.02	43.26	3	195	196	714	4505	509.113	6.81494	0.663891	0.985208	4.30781e-06	7.90244e-05	0.673859	-0.569482
Pf4	Q9Z126	Platelet factor 4 OS=Mus musculus GN=Pf4 PE=1 SV=1 - [PLF4_MOUSE]	90.2735	30.48	1	4	4	12	105	11.2363	9.29053	0.720443	0.997301	5.59244e-06	8.9054e-05	0.722393	-0.469145
Fgb	Q8K0E8	Fibrinogen beta chain OS=Mus musculus GN=Fgb PE=1 SV=1 - [FIBB_MOUSE]	8350.76	80.87	1	43	44	633	481	54.7177	7.07861	0.739305	0.984535	1.03636e-05	0.000123779	0.750918	-0.413273
Pvalb	P32848	Parvalbumin alpha OS=Mus musculus GN=Pvalb PE=1 SV=3 - [PRVA_MOUSE]	448.074	82.73	1	11	11	31	110	11.9231	5.18604	0.3323	0.976089	1.25141e-05	0.000134715	0.34044	-1.55453
Aldoa	P05064	Fructose-bisphosphate aldolase A OS=Mus musculus GN=Aldoa PE=1 SV=2 - [ALDOA_MOUSE]	852.173	51.65	2	18	18	61	364	39.3313	8.08936	0.733432	0.995248	1.68383e-05	0.000151254	0.736933	-0.440394
Snd1	Q78PY7	Staphylococcal nuclease domain-containing protein 1 OS=Mus musculus GN=Snd1 PE=1 SV=1 - [SND1_MOUSE]	0	0.66	1	1	1	2	910	102.025	7.43018	0.447501	1.03787	1.70796e-05	0.000152017	0.431173	-1.21366
Krt6a	P50446	Keratin, type II cytoskeletal 6A OS=Mus musculus GN=Krt6a PE=1 SV=3 - [K2C6A_MOUSE]	386.153	21.16	11	4	15	38	553	59.2986	7.94287	0.372351	0.974648	1.71403e-05	0.000152207	0.382037	-1.38822
Krt5	Q922U2	Keratin, type II cytoskeletal 5 OS=Mus musculus GN=Krt5 PE=1 SV=1 - [K2C5_MOUSE]	261.405	22.76	10	9	17	37	580	61.7286	7.75244	0.375853	0.979062	1.74947e-05	0.000153298	0.383891	-1.38123
Ppp2cb	P62715	Serine/threonine-protein phosphatase 2A catalytic subunit beta isoform OS=Mus musculus GN=Ppp2cb PE=1 SV=1 - [PP2AB_MOUSE]	34.2544	5.83	5	2	3	6	309	35.5523	5.42725	0.398364	0.988814	1.90511e-05	0.000157765	0.402871	-1.31161
Cst3	P21460	Cystatin-C OS=Mus musculus GN=Cst3 PE=1 SV=2 - [CYTC_MOUSE]	26.99	12.14	1	2	2	2	140	15.5208	8.99756	0.619707	0.986073	1.92867e-05	0.000158398	0.62846	-0.670108
Insrr	Q9WTL4	Insulin receptor-related protein OS=Mus musculus GN=Insrr PE=1 SV=2 - [INSRR_MOUSE]	25.7636	0.54	1	1	1	2	1300	144.782	6.63916	0.193722	0.93472	2.47423e-05	0.000170619	0.207251	-2.27055
Cfp	P11680	Properdin OS=Mus musculus GN=Cfp PE=2 SV=2 - [PROP_MOUSE]	1043.61	36.21	1	13	13	84	464	50.2933	7.84033	0.607513	0.978113	2.82269e-05	0.000176564	0.621107	-0.687087
Dspp	P97399	Dentin sialophosphoprotein OS=Mus musculus GN=Dspp PE=1 SV=2 - [DSPP_MOUSE]	74.0203	3.75	1	3	3	3	934	93.85	3.90381	0.809377	1.01286	2.97703e-05	0.000178859	0.799102	-0.323548
Nexmif	Q5DTT1	Neurite extension and migration factor OS=Mus musculus GN=Nexmif PE=2 SV=3 - [NEXMI_MOUSE]	0	0.33	1	1	1	1	1515	166.998	5.97314	0.639909	0.997863	3.00967e-05	0.000179321	0.641279	-0.640975
Krt76	Q3UV17	Keratin, type II cytoskeletal 2 oral OS=Mus musculus GN=Krt76 PE=1 SV=1 - [K22O_MOUSE]	142.463	8.75	9	1	7	20	594	62.806	8.42627	0.539992	1.01951	3.03156e-05	0.000179626	0.529657	-0.91687
Reg3b	P35230	Regenerating islet-derived protein 3-beta OS=Mus musculus GN=Reg3b PE=1 SV=1 - [REG3B_MOUSE]	34.8689	13.14	1	3	3	4	175	19.4633	7.57666	0.59638	1.03031	3.75474e-05	0.000193	0.578835	-0.788777
Rbp4	Q00724	Retinol-binding protein 4 OS=Mus musculus GN=Rbp4 PE=1 SV=2 - [RET4_MOUSE]	237.779	31.84	1	6	6	13	201	23.1913	5.98584	0.637496	0.966707	5.43872e-05	0.000233094	0.659451	-0.600663
Apoc4	Q61268	Apolipoprotein C-IV OS=Mus musculus GN=Apoc4 PE=1 SV=1 - [APOC4_MOUSE]	313.066	26.61	1	4	4	22	124	14.2793	9.5249	0.586054	1.04577	5.49213e-05	0.000234329	0.560405	-0.835459
Bglap3	P54615	Osteocalcin-related protein OS=Mus musculus GN=Bglap3 PE=2 SV=1 - [OSTR_MOUSE]	67.6368	6.32	3	1	1	2	95	10.4524	5.43994	0.713628	1.00719	5.53174e-05	0.000235237	0.708531	-0.497097
Gm10881	P01642	Ig kappa chain V-V region L7 (Fragment) OS=Mus musculus GN=Gm10881 PE=1 SV=1 - [KV5A9_MOUSE]	112.521	20.87	1	3	3	6	115	12.6072	5.93506	0.553132	0.969218	6.18789e-05	0.000249457	0.5707	-0.809197
Dsp	E9Q557	Desmoplakin OS=Mus musculus GN=Dsp PE=1 SV=1 - [DESP_MOUSE]	37.76	0.76	1	3	3	4	2883	332.706	6.80029	0.433746	1.00346	7.26149e-05	0.000269785	0.432252	-1.21006
Gm5629	P06327	Ig heavy chain V region VH558 A1/A4 OS=Mus musculus GN=Gm5629 PE=2 SV=1 - [HVM52_MOUSE]	44.6118	5.98	1	1	1	5	117	12.9625	9.1001	0.801287	0.998554	8.56737e-05	0.000290588	0.802447	-0.317522
Cpb2	Q9JHH6	Carboxypeptidase B2 OS=Mus musculus GN=Cpb2 PE=1 SV=1 - [CBPB2_MOUSE]	309.044	28.44	1	13	13	52	422	48.8396	7.97217	0.766082	0.987851	8.94318e-05	0.000295919	0.775504	-0.366794
Eno3	P21550	Beta-enolase OS=Mus musculus GN=Eno3 PE=1 SV=3 - [ENOB_MOUSE]	308.78	47.7	3	15	20	34	434	46.9953	7.18115	0.642774	0.966901	9.33886e-05	0.000303545	0.664778	-0.589056
Saa1	P05366	Serum amyloid A-1 protein OS=Mus musculus GN=Saa1 PE=1 SV=2 - [SAA1_MOUSE]	268.452	37.7	1	2	5	18	122	13.7615	7.03467	0.65904	0.998058	0.000114712	0.000340401	0.660323	-0.598757
Krt1	P04104	Keratin, type II cytoskeletal 1 OS=Mus musculus GN=Krt1 PE=1 SV=4 - [K2C1_MOUSE]	352.855	6.91	2	1	5	29	637	65.5653	8.14795	0.394045	1.07782	0.00012983	0.000362869	0.365594	-1.45168
Alb	P07724	Serum albumin OS=Mus musculus GN=Alb PE=1 SV=3 - [ALBU_MOUSE]	79951.8	91.78	2	83	84	6145	608	68.6477	6.07471	0.701753	0.967035	0.000132231	0.0003662	0.725675	-0.462604
Fgg	Q8VCM7	Fibrinogen gamma chain OS=Mus musculus GN=Fgg PE=1 SV=1 - [FIBG_MOUSE]	5350.55	76.38	1	34	34	423	436	49.3598	5.85889	0.692865	0.964649	0.000148466	0.000389547	0.718256	-0.477431
Serping1	P97290	Plasma protease C1 inhibitor OS=Mus musculus GN=Serping1 PE=1 SV=3 - [IC1_MOUSE]	788.756	33.33	1	17	17	60	504	55.5492	6.29053	0.663374	0.960016	0.000162869	0.000408507	0.691003	-0.533236
Rbbp8	Q80YR6	DNA endonuclease RBBP8 OS=Mus musculus GN=Rbbp8 PE=1 SV=1 - [CTIP_MOUSE]	33.21	0.78	1	1	1	2	893	100.768	6.68311	0.26588	0.917145	0.000170695	0.000418124	0.2899	-1.78637
Amy2	P00688	Pancreatic alpha-amylase OS=Mus musculus GN=Amy2 PE=1 SV=2 - [AMYP_MOUSE]	423.659	31.1	1	5	18	47	508	57.2818	7.28369	0.786795	0.994871	0.000189321	0.0004393	0.790852	-0.338521
Dsg1c	Q7TSF0	Desmoglein-1-gamma OS=Mus musculus GN=Dsg1c PE=1 SV=1 - [DSG1C_MOUSE]	19.13	0.66	1	1	1	1	911	100.452	4.95752	0.517261	1.02504	0.000223023	0.000478507	0.504624	-0.986718
Fga	E9PV24	Fibrinogen alpha chain OS=Mus musculus GN=Fga PE=1 SV=1 - [FIBA_MOUSE]	9955.72	57.92	13	48	49	712	789	87.3753	6.11279	0.688204	0.960548	0.000223025	0.00047851	0.71647	-0.481022
Krt77	Q6IFZ6	Keratin, type II cytoskeletal 1b OS=Mus musculus GN=Krt77 PE=1 SV=1 - [K2C1B_MOUSE]	346.668	6.82	2	1	4	27	572	61.3216	8.01611	0.48084	0.948099	0.000252244	0.000508115	0.507163	-0.97948
F13b	Q07968	Coagulation factor XIII B chain OS=Mus musculus GN=F13b PE=1 SV=2 - [F13B_MOUSE]	1805.19	58	1	34	34	138	669	76.1455	6.91748	0.789499	0.978806	0.000279457	0.000539506	0.806594	-0.310086
Mettl3	Q8C3P7	N6-adenosine-methyltransferase subunit METTL3 OS=Mus musculus GN=Mettl3 PE=1 SV=2 - [MTA70_MOUSE]	27.78	1.38	1	1	1	2	580	64.5757	6.49365	0.442757	1.03385	0.000302622	0.000564703	0.428259	-1.22345
Lonp1	Q8CGK3	Lon protease homolog, mitochondrial OS=Mus musculus GN=Lonp1 PE=1 SV=2 - [LONM_MOUSE]	0	0.84	1	1	1	8	949	105.776	6.56592	0.739314	1.03517	0.000392167	0.000657381	0.714199	-0.485602
Ca3	P16015	Carbonic anhydrase 3 OS=Mus musculus GN=Ca3 PE=1 SV=3 - [CAH3_MOUSE]	248.019	58.08	1	12	12	24	260	29.3476	7.37158	0.587799	0.942144	0.000395093	0.00066045	0.623895	-0.680625
Ak1	Q9R0Y5	Adenylate kinase isoenzyme 1 OS=Mus musculus GN=Ak1 PE=1 SV=1 - [KAD1_MOUSE]	48.2384	24.23	1	5	5	8	194	21.5261	5.80811	0.718394	0.992133	0.000538084	0.000839483	0.72409	-0.465758
Igfbp3	P47878	Insulin-like growth factor-binding protein 3 OS=Mus musculus GN=Igfbp3 PE=2 SV=2 - [IBP3_MOUSE]	121.998	23.97	1	7	7	15	292	31.6665	8.38232	0.681301	0.95463	0.000614229	0.000933595	0.713681	-0.48665
Pgm1	Q9D0F9	Phosphoglucomutase-1 OS=Mus musculus GN=Pgm1 PE=1 SV=4 - [PGM1_MOUSE]	52.695	17.08	1	10	10	12	562	61.3796	6.56592	0.781077	1.04031	0.000827485	0.00118603	0.75081	-0.413481
Heph	Q9Z0Z4	Hephaestin OS=Mus musculus GN=Heph PE=1 SV=3 - [HEPH_MOUSE]	134.896	2.77	2	3	4	34	1157	129.584	6.12549	0.758339	0.957867	0.00126074	0.0016391	0.791695	-0.336984
Krt2	Q3TTY5	Keratin, type II cytoskeletal 2 epidermal OS=Mus musculus GN=Krt2 PE=1 SV=1 - [K22E_MOUSE]	152.666	7.78	2	3	6	17	707	70.8798	8.06006	0.715305	1.01242	0.00170648	0.0020413	0.706527	-0.501184
Igh-3	P01867	Ig gamma-2B chain C region OS=Mus musculus GN=Igh-3 PE=1 SV=3 - [IGG2B_MOUSE]	175.771	26.24	1	8	8	19	404	44.2312	6.52197	0.780779	1.03571	0.00172968	0.00206058	0.753855	-0.407641
Arap1	Q4LDD4	Arf-GAP with Rho-GAP domain, ANK repeat and PH domain-containing protein 1 OS=Mus musculus GN=Arap1 PE=1 SV=2 - [ARAP1_MOUSE]	21.48	0.48	1	1	1	2	1452	162.174	6.17627	0.782586	0.968513	0.00189467	0.00219328	0.808028	-0.307523
Krt14	Q61781	Keratin, type I cytoskeletal 14 OS=Mus musculus GN=Krt14 PE=1 SV=2 - [K1C14_MOUSE]	389.387	22.73	9	1	13	40	484	52.8339	5.17334	0.618841	1.05378	0.00196088	0.00224547	0.587259	-0.767932
Spp2	Q8K1I3	Secreted phosphoprotein 24 OS=Mus musculus GN=Spp2 PE=1 SV=2 - [SPP24_MOUSE]	284.763	30.54	1	7	7	20	203	23.1213	8.36768	0.834372	1.03819	0.0022104	0.00243466	0.80368	-0.315307
Krt15	Q61414	Keratin, type I cytoskeletal 15 OS=Mus musculus GN=Krt15 PE=1 SV=2 - [K1C15_MOUSE]	188.321	14.6	11	1	8	23	452	49.1071	4.85596	0.819176	0.990674	0.00222582	0.00244588	0.826888	-0.274237
Jup	Q02257	Junction plakoglobin OS=Mus musculus GN=Jup PE=1 SV=3 - [PLAK_MOUSE]	23.14	3.76	1	3	3	3	745	81.7488	6.13818	0.723378	0.999462	0.00234042	0.00252764	0.723767	-0.466403
Krt42	Q6IFX2	Keratin, type I cytoskeletal 42 OS=Mus musculus GN=Krt42 PE=1 SV=1 - [K1C42_MOUSE]	212.136	15.27	7	2	8	22	452	50.1019	5.16064	0.286961	1.00545	0.00264888	0.0027501	0.285406	-1.80891
Ctse	P70269	Cathepsin E OS=Mus musculus GN=Ctse PE=1 SV=2 - [CATE_MOUSE]	21.9029	4.53	1	2	2	3	397	42.9102	4.64014	0.792046	0.986327	0.00275892	0.00283036	0.803026	-0.316482
Mup6	P02762	Major urinary protein 6 OS=Mus musculus GN=Mup6 PE=1 SV=2 - [MUP6_MOUSE]	467.274	63.33	4	1	12	58	180	20.6362	4.94482	0.745238	1.00278	0.00351601	0.00334929	0.743168	-0.428239
Fsip2	A2ARZ3	Fibrous sheath-interacting protein 2 OS=Mus musculus GN=Fsip2 PE=1 SV=3 - [FSIP2_MOUSE]	30.99	0.26	1	1	3	11	6995	784.366	6.50732	0.804913	1.03112	0.00396012	0.00364373	0.780622	-0.357305
Retnla	Q9EP95	Resistin-like alpha OS=Mus musculus GN=Retnla PE=1 SV=1 - [RETNA_MOUSE]	32.7715	7.21	1	1	1	2	111	11.9277	5.24951	0.825708	1.0793	0.0041997	0.00379439	0.765039	-0.386394
Rd3	Q8BRE0	Protein RD3 OS=Mus musculus GN=Rd3 PE=2 SV=1 - [RD3_MOUSE]	24.21	3.08	4	1	1	2	195	22.6546	8.66064	0.620601	0.968141	0.00450041	0.00400002	0.641023	-0.641552
Siae	P70665	Sialate O-acetylesterase OS=Mus musculus GN=Siae PE=1 SV=3 - [SIAE_MOUSE]	0	1.29	1	1	1	4	541	60.7359	6.78564	0.734121	0.953416	0.00464388	0.00409579	0.76999	-0.377088
Retnlg	Q8K426	Resistin-like gamma OS=Mus musculus GN=Retnlg PE=1 SV=1 - [RETNG_MOUSE]	93.6607	38.46	1	4	4	6	117	12.5258	7.38623	0.742769	0.944357	0.00467424	0.00411588	0.786534	-0.346419
Myh3	P13541	Myosin-3 OS=Mus musculus GN=Myh3 PE=2 SV=2 - [MYH3_MOUSE]	0	2.16	5	5	6	6	1940	223.652	5.80811	0.692959	1.0804	0.00480192	0.0041996	0.641394	-0.640717
Pygm	Q9WUB3	Glycogen phosphorylase, muscle form OS=Mus musculus GN=Pygm PE=1 SV=3 - [PYGM_MOUSE]	136.409	17.93	4	17	17	21	842	97.2247	7.10791	0.700084	0.994795	0.00604268	0.00496265	0.703747	-0.506871
Tinf2	Q9QXG9	TERF1-interacting nuclear factor 2 OS=Mus musculus GN=Tinf2 PE=1 SV=2 - [TINF2_MOUSE]	0	3.81	1	1	1	3	341	37.8634	8.45557	0.477025	1.05049	0.00605153	0.00496777	0.454097	-1.13893
Esyt1	Q3U7R1	Extended synaptotagmin-1 OS=Mus musculus GN=Esyt1 PE=1 SV=2 - [ESYT1_MOUSE]	0	0.92	2	2	2	5	1092	121.478	5.94775	0.688442	0.996721	0.00852078	0.006506	0.690707	-0.533853
Krtdap	Q3V2T4	Keratinocyte differentiation-associated protein OS=Mus musculus GN=Krtdap PE=2 SV=1 - [KTDAP_MOUSE]	91.3045	19.61	1	2	2	4	102	11.4899	6.78564	0.736355	0.975135	0.00971776	0.0072121	0.755132	-0.405199
Acta1	P68134	Actin, alpha skeletal muscle OS=Mus musculus GN=Acta1 PE=1 SV=1 - [ACTS_MOUSE]	1430.99	41.38	4	1	14	110	377	42.0239	5.38916	0.776702	1.08666	0.0104765	0.00763956	0.714764	-0.484462
Iglc2	P01844	Ig lambda-2 chain C region OS=Mus musculus GN=Iglc2 PE=1 SV=1 - [LAC2_MOUSE]	264.119	59.62	1	2	5	18	104	11.2475	6.26514	0.753149	0.948429	0.011611	0.00825161	0.794102	-0.332603
Eif4g3	Q80XI3	Eukaryotic translation initiation factor 4 gamma 3 OS=Mus musculus GN=Eif4g3 PE=1 SV=2 - [IF4G3_MOUSE]	29.1783	0.63	8	1	2	6	1579	174.781	5.52881	0.529088	0.859578	0.0133942	0.00917947	0.615521	-0.70012
Asb14	Q8C6Y6	Ankyrin repeat and SOCS box protein 14 OS=Mus musculus GN=Asb14 PE=2 SV=2 - [ASB14_MOUSE]	0	2.04	1	1	1	1	587	64.8411	7.03467	0.52862	0.860035	0.0134329	0.00919915	0.61465	-0.702163
Glycam1	Q02596	Glycosylation-dependent cell adhesion molecule 1 OS=Mus musculus GN=Glycam1 PE=1 SV=1 - [GLCM1_MOUSE]	73.19	25.17	1	2	2	2	151	16.1991	4.55127	0.774625	0.937528	0.0138419	0.00940521	0.826242	-0.275363
Tpm2	P58774	Tropomyosin beta chain OS=Mus musculus GN=Tpm2 PE=1 SV=1 - [TPM2_MOUSE]	82.3366	30.28	2	3	12	20	284	32.8166	4.70361	0.66501	0.945933	0.0141949	0.00958046	0.703019	-0.508363
Ighv3-6	P18531	Ig heavy chain V region 3-6 OS=Mus musculus GN=Ighv3-6 PE=1 SV=1 - [HVM60_MOUSE]	31.2639	23.28	2	3	3	7	116	13.0866	8.77783	0.518304	0.886704	0.0166487	0.0108019	0.584529	-0.774654
Cfdp1	O88271	Craniofacial development protein 1 OS=Mus musculus GN=Cfdp1 PE=1 SV=1 - [CFDP1_MOUSE]	0	2.03	1	1	1	5	295	32.9014	4.85596	0.781553	0.943758	0.017735	0.0113157	0.828128	-0.272074
S100a6	P14069	Protein S100-A6 OS=Mus musculus GN=S100a6 PE=1 SV=3 - [S10A6_MOUSE]	33.2058	7.87	1	1	1	2	89	10.0443	5.47803	0.650242	0.963087	0.0193445	0.0120464	0.675165	-0.566689
Pik3cb	Q8BTI9	Phosphatidylinositol 4,5-bisphosphate 3-kinase catalytic subunit beta isoform OS=Mus musculus GN=Pik3cb PE=1 SV=2 - [PK3CB_MOUSE]	24.44	0.66	1	1	1	2	1064	121.633	7.09326	0.248518	0.770249	0.01954	0.0121327	0.322647	-1.63197
Drg1	P32233	Developmentally-regulated GTP-binding protein 1 OS=Mus musculus GN=Drg1 PE=1 SV=1 - [DRG1_MOUSE]	23.2687	1.63	1	1	1	4	367	40.4868	8.89502	0.622752	0.913036	0.0198256	0.012258	0.682068	-0.552013
Ubr4	A2AN08	E3 ubiquitin-protein ligase UBR4 OS=Mus musculus GN=Ubr4 PE=1 SV=1 - [UBR4_MOUSE]	22.65	0.33	1	1	3	4	5180	571.927	6.06201	0.59834	0.872178	0.0208779	0.0127252	0.686029	-0.543658
N4bp3	Q8C7U1	NEDD4-binding protein 3 OS=Mus musculus GN=N4bp3 PE=1 SV=1 - [N4BP3_MOUSE]	0	2.23	1	1	2	2	537	60.0056	8.1626	0.871138	1.07799	0.0217936	0.013168	0.808114	-0.307369
Ndrg2	Q9QYG0	Protein NDRG2 OS=Mus musculus GN=Ndrg2 PE=1 SV=1 - [NDRG2_MOUSE]	0	2.7	1	1	1	2	371	40.7632	5.40186	0.916741	1.11122	0.0289338	0.0167495	0.824985	-0.27756
Raet1d	Q9JI58	Retinoic acid early-inducible protein 1-delta OS=Mus musculus GN=Raet1d PE=1 SV=1 - [RAE1D_MOUSE]	37.77	3.61	1	1	1	1	249	27.8661	8.49951	0.733917	0.903501	0.0343667	0.019343	0.812303	-0.299909
Fhl1	P97447	Four and a half LIM domains protein 1 OS=Mus musculus GN=Fhl1 PE=1 SV=3 - [FHL1_MOUSE]	0	6.07	1	2	2	2	280	31.8668	8.36768	0.844519	1.08665	0.0364886	0.0203601	0.777179	-0.363681
Micall1	Q8BGT6	MICAL-like protein 1 OS=Mus musculus GN=Micall1 PE=1 SV=3 - [MILK1_MOUSE]	29.9787	0.57	4	1	1	7	870	94.0212	6.68311	0.54322	0.892767	0.039061	0.0215699	0.608467	-0.716749
S100a9	P31725	Protein S100-A9 OS=Mus musculus GN=S100a9 PE=1 SV=3 - [S10A9_MOUSE]	35.454	32.74	1	5	5	6	113	13.0403	7.1665	0.751342	0.938799	0.0487521	0.0259109	0.800323	-0.321346
Pdcd6ip	Q9WU78	Programmed cell death 6-interacting protein OS=Mus musculus GN=Pdcd6ip PE=1 SV=3 - [PDC6I_MOUSE]	36.36	1.73	1	2	2	2	869	95.9642	6.52197	1.20391	1.0032	0.00398714	0.003661	1.20006	0.26311
Ppp2r1a	Q76MZ3	Serine/threonine-protein phosphatase 2A 65 kDa regulatory subunit A alpha isoform OS=Mus musculus GN=Ppp2r1a PE=1 SV=3 - [2AAA_MOUSE]	63.6981	11.38	2	8	8	9	589	65.2809	5.10986	1.20768	1.00502	0.00327263	0.00318117	1.20166	0.265023
Pebp1	P70296	Phosphatidylethanolamine-binding protein 1 OS=Mus musculus GN=Pebp1 PE=1 SV=3 - [PEBP1_MOUSE]	180.865	51.87	1	5	5	11	187	20.8173	5.40186	1.15379	0.957615	0.00286826	0.00290824	1.20486	0.268869
Lamc1	P02468	Laminin subunit gamma-1 OS=Mus musculus GN=Lamc1 PE=1 SV=2 - [LAMC1_MOUSE]	31.37	1.06	1	1	1	2	1607	177.185	5.21143	1.1388	0.942344	0.0467714	0.0250504	1.20848	0.273194
Lta4h	P24527	Leukotriene A-4 hydrolase OS=Mus musculus GN=Lta4h PE=1 SV=4 - [LKHA4_MOUSE]	53.1477	8.84	1	5	5	7	611	69.0071	6.41748	1.20719	0.995364	0.0127102	0.00882699	1.21281	0.278357
Psmb3	Q9R1P1	Proteasome subunit beta type-3 OS=Mus musculus GN=Psmb3 PE=1 SV=1 - [PSB3_MOUSE]	32.37	11.71	1	2	2	3	205	22.9494	6.55127	1.35405	1.11585	0.0497546	0.0263415	1.21347	0.279144
Park7	Q99LX0	Protein/nucleic acid deglycase DJ-1 OS=Mus musculus GN=Park7 PE=1 SV=1 - [PARK7_MOUSE]	149.098	53.97	1	9	9	27	189	20.0084	6.771	1.24017	1.0145	0.00663755	0.00532255	1.22244	0.289766
Gdi1	P50396	Rab GDP dissociation inhibitor alpha OS=Mus musculus GN=Gdi1 PE=1 SV=3 - [GDIA_MOUSE]	70.7421	24.83	1	5	9	13	447	50.4891	5.08447	1.25592	1.02642	0.00217702	0.00241019	1.22359	0.291123
Psmf1	Q8BHL8	Proteasome inhibitor PI31 subunit OS=Mus musculus GN=Psmf1 PE=1 SV=1 - [PSMF1_MOUSE]	24.6019	15.5	1	4	4	4	271	29.6458	5.24951	1.18534	0.967309	0.00586866	0.00486122	1.2254	0.293252
Rdx	P26043	Radixin OS=Mus musculus GN=Rdx PE=1 SV=3 - [RADI_MOUSE]	56.037	12.52	1	4	9	12	583	68.5003	6.20166	1.26661	1.03262	0.000426834	0.000692678	1.2266	0.294661
Coro1c	Q9WUM4	Coronin-1C OS=Mus musculus GN=Coro1c PE=1 SV=2 - [COR1C_MOUSE]	25.66	5.49	1	3	3	3	474	53.087	7.07861	1.19483	0.973469	0.00321405	0.00314303	1.2274	0.295603
Uba1	Q02053	Ubiquitin-like modifier-activating enzyme 1 OS=Mus musculus GN=Uba1 PE=1 SV=1 - [UBA1_MOUSE]	152.322	13.61	2	13	13	18	1058	117.734	5.65576	1.23337	1.00351	0.0115321	0.00821004	1.22905	0.297545
Actr3	Q99JY9	Actin-related protein 3 OS=Mus musculus GN=Actr3 PE=1 SV=3 - [ARP3_MOUSE]	27.33	2.39	1	1	1	1	418	47.327	5.88428	1.26872	1.03058	0.00437031	0.00391188	1.23107	0.299912
Eif3b	Q8JZQ9	Eukaryotic translation initiation factor 3 subunit B OS=Mus musculus GN=Eif3b PE=1 SV=1 - [EIF3B_MOUSE]	38.6687	1.74	5	1	2	2	803	91.3131	5.021	1.1082	0.897842	0.0304831	0.0174882	1.23429	0.303683
Ces2a	Q8QZR3	Pyrethroid hydrolase Ces2a OS=Mus musculus GN=Ces2a PE=1 SV=1 - [EST2A_MOUSE]	203.531	8.6	1	3	5	12	558	61.9002	6.16357	1.28983	1.04136	0.000474134	0.000756512	1.2386	0.308708
Ifi27l2b	Q8VC49	Interferon alpha-inducible protein 27-like protein 2B OS=Mus musculus GN=Ifi27l2b PE=2 SV=1 - [IF27B_MOUSE]	29.49	13.07	1	3	3	3	283	27.7553	4.70361	1.17862	0.950243	0.00129786	0.00167407	1.24033	0.310726
Cap1	P40124	Adenylyl cyclase-associated protein 1 OS=Mus musculus GN=Cap1 PE=1 SV=4 - [CAP1_MOUSE]	130.425	15.82	1	7	7	12	474	51.5324	7.51807	1.24671	1.00175	0.000552955	0.000858252	1.24453	0.315599
Sept7	O55131	Septin-7 OS=Mus musculus GN=Sept7 PE=1 SV=1 - [SEPT7_MOUSE]	0	1.83	1	1	1	1	436	50.5179	8.57275	1.33056	1.06633	0.0192841	0.0120196	1.2478	0.319384
Glul	P15105	Glutamine synthetase OS=Mus musculus GN=Glul PE=1 SV=6 - [GLNA_MOUSE]	0	1.61	1	1	1	1	373	42.0923	7.07861	1.33977	1.06724	0.00355332	0.00337482	1.25535	0.328093
Prps2	Q9CS42	Ribose-phosphate pyrophosphokinase 2 OS=Mus musculus GN=Prps2 PE=1 SV=4 - [PRPS2_MOUSE]	30.77	4.4	2	2	2	2	318	34.764	6.60986	1.36459	1.08507	0.00437964	0.00391824	1.25761	0.330685
Ttbk1	Q6PCN3	Tau-tubulin kinase 1 OS=Mus musculus GN=Ttbk1 PE=1 SV=3 - [TTBK1_MOUSE]	0	0.46	1	1	1	1	1308	141.526	5.61768	1.22449	0.972852	0.00104089	0.00142001	1.25866	0.331888
Epb41	P48193	Protein 4.1 OS=Mus musculus GN=Epb41 PE=1 SV=2 - [41_MOUSE]	36.3704	4.43	2	3	3	3	858	95.8525	5.60498	1.29841	1.03137	0.0189165	0.0118555	1.25891	0.332179
Psme1	P97371	Proteasome activator complex subunit 1 OS=Mus musculus GN=Psme1 PE=1 SV=2 - [PSME1_MOUSE]	36.2067	13.65	1	3	3	3	249	28.655	5.97314	1.23659	0.980479	0.00926834	0.00695168	1.26121	0.334812
Gsto1	O09131	Glutathione S-transferase omega-1 OS=Mus musculus GN=Gsto1 PE=1 SV=2 - [GSTO1_MOUSE]	27.06	3.33	1	1	1	1	240	27.4799	7.35693	1.26411	0.998243	0.00208894	0.0023444	1.26633	0.340654
Cdh17	Q9R100	Cadherin-17 OS=Mus musculus GN=Cdh17 PE=1 SV=1 - [CAD17_MOUSE]	34.09	2.18	1	1	1	1	827	91.5884	4.86865	1.33581	1.04762	0.00789688	0.00612158	1.27509	0.3506
Psmb6	Q60692	Proteasome subunit beta type-6 OS=Mus musculus GN=Psmb6 PE=1 SV=3 - [PSB6_MOUSE]	130.892	20.59	1	5	5	9	238	25.3625	5.10986	1.36035	1.06421	0.00106454	0.00144461	1.27828	0.3542
Plec	Q9QXS1	Plectin OS=Mus musculus GN=Plec PE=1 SV=3 - [PLEC_MOUSE]	60.3723	0.83	5	3	6	7	4691	533.861	5.96045	1.35174	1.05653	0.0410849	0.0225042	1.27942	0.35549
Rab11a	P62492	Ras-related protein Rab-11A OS=Mus musculus GN=Rab11a PE=1 SV=3 - [RB11A_MOUSE]	61.9381	15.74	2	4	4	5	216	24.3784	6.56592	1.31558	1.02613	0.00313997	0.00309415	1.28207	0.358476
Aldh9a1	Q9JLJ2	4-trimethylaminobutyraldehyde dehydrogenase OS=Mus musculus GN=Aldh9a1 PE=1 SV=1 - [AL9A1_MOUSE]	40.38	4.66	1	2	2	2	494	53.4801	6.97607	1.2575	0.980145	0.00106495	0.00144504	1.28298	0.359495
Alox12	P39655	Arachidonate 12-lipoxygenase, 12S-type OS=Mus musculus GN=Alox12 PE=1 SV=4 - [LOX12_MOUSE]	82.3087	13.12	1	7	7	11	663	75.3413	6.18896	1.32159	1.02952	0.000401767	0.000667386	1.2837	0.360307
Pgd	Q9DCD0	6-phosphogluconate dehydrogenase, decarboxylating OS=Mus musculus GN=Pgd PE=1 SV=3 - [6PGD_MOUSE]	114.546	13.25	1	6	6	10	483	53.2131	7.2251	1.31944	1.02741	0.00208786	0.00234358	1.28424	0.360913
Actn4	P57780	Alpha-actinin-4 OS=Mus musculus GN=Actn4 PE=1 SV=1 - [ACTN4_MOUSE]	23.95	2.63	2	1	3	4	912	104.911	5.41455	1.18261	0.915595	0.00999073	0.00736762	1.29163	0.369191
Pa2g4	P50580	Proliferation-associated protein 2G4 OS=Mus musculus GN=Pa2g4 PE=1 SV=3 - [PA2G4_MOUSE]	28.8226	5.84	1	2	2	2	394	43.6712	6.85889	1.14722	0.886171	0.0242808	0.0144485	1.29458	0.372484
Pdia6	Q922R8	Protein disulfide-isomerase A6 OS=Mus musculus GN=Pdia6 PE=1 SV=3 - [PDIA6_MOUSE]	26.6732	5.45	1	2	3	3	440	48.0703	5.13525	1.34081	1.0352	0.00145009	0.00181715	1.29522	0.373197
H2-D1	P14426	H-2 class I histocompatibility antigen, D-K alpha chain OS=Mus musculus GN=H2-D1 PE=1 SV=1 - [HA13_MOUSE]	233.788	9.94	4	1	3	13	362	40.5941	5.46533	1.40235	1.082	0.0104153	0.00760563	1.29608	0.374153
Eif4a1	P60843	Eukaryotic initiation factor 4A-I OS=Mus musculus GN=Eif4a1 PE=1 SV=1 - [IF4A1_MOUSE]	58.788	10.59	2	4	4	4	406	46.1246	5.47803	1.2875	0.993372	0.000465547	0.000745084	1.29609	0.374169
Sh3bgrl	Q9JJU8	SH3 domain-binding glutamic acid-rich-like protein OS=Mus musculus GN=Sh3bgrl PE=1 SV=1 - [SH3L1_MOUSE]	64.3181	28.07	1	3	3	3	114	12.8032	4.91943	1.32283	1.01952	3.29545e-05	0.000183555	1.29751	0.375742
Hspa4	Q61316	Heat shock 70 kDa protein 4 OS=Mus musculus GN=Hspa4 PE=1 SV=1 - [HSP74_MOUSE]	239.035	25.92	2	16	18	36	841	94.0733	5.23682	1.28381	0.989328	0.000124679	0.000355512	1.29766	0.37591
Psme2	P97372	Proteasome activator complex subunit 2 OS=Mus musculus GN=Psme2 PE=1 SV=4 - [PSME2_MOUSE]	23.8	9.21	1	3	3	3	239	27.0401	5.75732	1.2181	0.935412	0.0163884	0.0106762	1.30221	0.380962
Ighg1	P01868	Ig gamma-1 chain C region secreted form OS=Mus musculus GN=Ighg1 PE=1 SV=1 - [IGHG1_MOUSE]	1112.09	21.91	2	6	6	66	324	35.6817	7.40088	1.30665	1.00252	0.00107933	0.00145986	1.30336	0.382237
Psmb2	Q9R1P3	Proteasome subunit beta type-2 OS=Mus musculus GN=Psmb2 PE=1 SV=1 - [PSB2_MOUSE]	39.7989	10.45	1	2	3	5	201	22.8917	7.02002	1.37657	1.05561	0.00401184	0.00367672	1.30405	0.382997
Fabp5	Q05816	Fatty acid-binding protein, epidermal OS=Mus musculus GN=Fabp5 PE=1 SV=3 - [FABP5_MOUSE]	41.81	16.3	1	1	1	1	135	15.1274	6.53662	1.29687	0.992545	0.000834901	0.00119447	1.30661	0.385825
Usp15	Q8R5H1	Ubiquitin carboxyl-terminal hydrolase 15 OS=Mus musculus GN=Usp15 PE=1 SV=1 - [UBP15_MOUSE]	0	1.02	1	1	1	2	981	112.254	5.17334	1.45393	1.10742	0.00559571	0.00469857	1.3129	0.392761
Psmd13	Q9WVJ2	26S proteasome non-ATPase regulatory subunit 13 OS=Mus musculus GN=Psmd13 PE=1 SV=1 - [PSD13_MOUSE]	24.25	2.13	1	1	1	1	376	42.7821	5.70654	1.316	1.00122	0.00277895	0.00284476	1.31439	0.394398
Rpia	P47968	Ribose-5-phosphate isomerase OS=Mus musculus GN=Rpia PE=1 SV=2 - [RPIA_MOUSE]	32.3	2.97	1	1	1	2	303	32.4307	8.01611	1.26014	0.957599	0.000184156	0.000433655	1.31593	0.396087
Cmpk1	Q9DBP5	UMP-CMP kinase OS=Mus musculus GN=Cmpk1 PE=1 SV=1 - [KCY_MOUSE]	26.02	6.63	1	1	1	2	196	22.1513	5.8335	1.39866	1.06216	0.000828757	0.00118748	1.31681	0.397051
Hspa8	P63017	Heat shock cognate 71 kDa protein OS=Mus musculus GN=Hspa8 PE=1 SV=1 - [HSP7C_MOUSE]	734.158	44.58	3	21	25	68	646	70.8272	5.51611	1.34418	1.01981	0.000340077	0.000602064	1.31807	0.398431
Tkt	P40142	Transketolase OS=Mus musculus GN=Tkt PE=1 SV=1 - [TKT_MOUSE]	122.09	22.95	2	13	13	18	623	67.5876	7.50342	1.35272	1.02577	6.61166e-05	0.000257881	1.31873	0.399153
Tpp2	Q64514	Tripeptidyl-peptidase 2 OS=Mus musculus GN=Tpp2 PE=1 SV=3 - [TPP2_MOUSE]	31.52	1.98	1	2	2	2	1262	139.791	6.58057	1.45895	1.10392	0.0183068	0.0115793	1.32161	0.4023
Mtpn	P62774	Myotrophin OS=Mus musculus GN=Mtpn PE=1 SV=2 - [MTPN_MOUSE]	39.7551	30.51	1	4	4	5	118	12.8526	5.51611	1.3706	1.03379	0.00365768	0.00344545	1.3258	0.406861
Stard10	Q9JMD3	START domain-containing protein 10 OS=Mus musculus GN=Stard10 PE=1 SV=1 - [STA10_MOUSE]	32.1	4.12	1	1	1	1	291	32.9305	7.12256	1.58584	1.19513	0.0323433	0.0183577	1.32691	0.408075
Gdi2	Q61598	Rab GDP dissociation inhibitor beta OS=Mus musculus GN=Gdi2 PE=1 SV=1 - [GDIB_MOUSE]	98.6473	18.43	1	3	7	10	445	50.5047	6.25244	1.3811	1.03769	0.00226213	0.00247209	1.33093	0.41244
Psmc1	P62192	26S proteasome regulatory subunit 4 OS=Mus musculus GN=Psmc1 PE=1 SV=1 - [PRS4_MOUSE]	22.11	3.18	9	1	2	2	440	49.1537	6.21436	1.36464	1.02478	0.00191864	0.00221194	1.33163	0.413196
Psmd5	Q8BJY1	26S proteasome non-ATPase regulatory subunit 5 OS=Mus musculus GN=Psmd5 PE=1 SV=4 - [PSMD5_MOUSE]	31.3961	11.9	1	5	6	6	504	55.9369	5.21143	1.23462	0.925245	0.0145733	0.00977037	1.33437	0.416164
Ppia	P17742	Peptidyl-prolyl cis-trans isomerase A OS=Mus musculus GN=Ppia PE=1 SV=2 - [PPIA_MOUSE]	322.972	51.22	2	11	12	37	164	17.9599	7.89893	1.33628	0.999345	0.000138477	0.000375336	1.33716	0.419173
Capn1	O35350	Calpain-1 catalytic subunit OS=Mus musculus GN=Capn1 PE=1 SV=1 - [CAN1_MOUSE]	34.3248	5.89	1	3	4	4	713	82.0543	5.87158	1.37683	1.02427	0.000251644	0.000507544	1.3442	0.42675
Cand1	Q6ZQ38	Cullin-associated NEDD8-dissociated protein 1 OS=Mus musculus GN=Cand1 PE=1 SV=2 - [CAND1_MOUSE]	25.658	3.66	1	5	5	5	1230	136.245	5.78271	1.3815	1.02462	0.000268575	0.000527058	1.34831	0.431152
Pcsk9	Q80W65	Proprotein convertase subtilisin/kexin type 9 OS=Mus musculus GN=Pcsk9 PE=1 SV=2 - [PCSK9_MOUSE]	33.34	1.73	1	1	1	1	694	74.7756	6.96143	1.2946	0.95536	0.00123937	0.00161871	1.3551	0.438394
Ppib	P24369	Peptidyl-prolyl cis-trans isomerase B OS=Mus musculus GN=Ppib PE=1 SV=2 - [PPIB_MOUSE]	40.6209	8.8	2	1	2	5	216	23.6986	9.5542	1.30462	0.962749	0.0256786	0.0151532	1.3551	0.438399
Tmsb4x	P20065	Thymosin beta-4 OS=Mus musculus GN=Tmsb4x PE=1 SV=1 - [TYB4_MOUSE]	54.3577	38	2	3	3	13	50	5.67586	5.05908	1.39935	1.03218	0.00694177	0.00550982	1.35572	0.439062
Ube2o	Q6ZPJ3	(E3-independent) E2 ubiquitin-conjugating enzyme UBE2O OS=Mus musculus GN=Ube2o PE=1 SV=3 - [UBE2O_MOUSE]	0	2.1	1	2	2	2	1288	140.746	5.05908	1.3676	1.00731	0.0061219	0.00500825	1.35767	0.441131
Mfap4	Q9D1H9	Microfibril-associated glycoprotein 4 OS=Mus musculus GN=Mfap4 PE=1 SV=1 - [MFAP4_MOUSE]	0	9.73	1	4	4	5	257	28.919	5.43994	1.3239	0.974591	8.3441e-05	0.000287291	1.35842	0.441925
Parvb	Q9ES46	Beta-parvin OS=Mus musculus GN=Parvb PE=1 SV=1 - [PARVB_MOUSE]	42.0835	15.07	1	3	3	3	365	41.6431	6.32861	1.32073	0.967052	0.000421358	0.000687254	1.36573	0.449675
Itpa	Q9D892	Inosine triphosphate pyrophosphatase OS=Mus musculus GN=Itpa PE=1 SV=2 - [ITPA_MOUSE]	35.39	5.56	1	1	1	1	198	21.883	5.87158	1.73294	1.26821	0.0323874	0.0183782	1.36644	0.450427
Sri	Q6P069	Sorcin OS=Mus musculus GN=Sri PE=1 SV=1 - [SORCN_MOUSE]	57.3952	23.74	1	5	5	9	198	21.6133	5.59229	1.37409	1.00414	0.000820226	0.00117774	1.36843	0.452521
Dars	Q922B2	Aspartate--tRNA ligase, cytoplasmic OS=Mus musculus GN=Dars PE=1 SV=2 - [SYDC_MOUSE]	64.6186	12.57	1	6	6	11	501	57.1112	6.49365	1.39327	1.01063	0.000119562	0.000347906	1.37861	0.463217
Arf3	P61205	ADP-ribosylation factor 3 OS=Mus musculus GN=Arf3 PE=2 SV=2 - [ARF3_MOUSE]	47.3622	9.94	3	1	2	2	181	20.5877	7.43018	1.46445	1.06163	0.000702971	0.00103958	1.37944	0.464081
Ctnna1	P26231	Catenin alpha-1 OS=Mus musculus GN=Ctnna1 PE=1 SV=1 - [CTNA1_MOUSE]	0	0.55	1	1	1	1	906	100.044	6.22705	1.29398	0.936747	0.00679319	0.00541884	1.38135	0.466084
Nme1	P15532	Nucleoside diphosphate kinase A OS=Mus musculus GN=Nme1 PE=1 SV=1 - [NDKA_MOUSE]	21.77	24.34	2	3	3	3	152	17.1969	7.37158	1.37275	0.993469	0.00139007	0.00176156	1.38177	0.466522
Aldh1a1	P24549	Retinal dehydrogenase 1 OS=Mus musculus GN=Aldh1a1 PE=1 SV=5 - [AL1A1_MOUSE]	56.927	12.77	1	4	4	5	501	54.4328	7.79639	1.37028	0.990464	0.000208067	0.00046181	1.38347	0.46829
Capns2	Q9D7J7	Calpain small subunit 2 OS=Mus musculus GN=Capns2 PE=2 SV=1 - [CPNS2_MOUSE]	24.17	2.43	2	1	1	1	247	27.1725	5.47803	1.31181	0.946126	0.00844454	0.00645964	1.38651	0.471454
Pgp	Q8CHP8	Glycerol-3-phosphate phosphatase OS=Mus musculus GN=Pgp PE=1 SV=1 - [PGP_MOUSE]	78.5483	17.13	1	5	5	5	321	34.5187	5.35107	1.43339	1.03349	0.00114535	0.00152674	1.38694	0.471908
Txnl1	Q8CDN6	Thioredoxin-like protein 1 OS=Mus musculus GN=Txnl1 PE=1 SV=3 - [TXNL1_MOUSE]	29.82	7.61	1	1	1	3	289	32.2167	4.95752	1.19947	0.864788	0.0108	0.00781729	1.38701	0.471977
Pacsin2	Q9WVE8	Protein kinase C and casein kinase substrate in neurons protein 2 OS=Mus musculus GN=Pacsin2 PE=1 SV=1 - [PACN2_MOUSE]	0	3.29	1	2	2	3	486	55.7982	5.19873	1.58385	1.13586	0.0265786	0.0156007	1.3944	0.479648
Vil1	Q62468	Villin-1 OS=Mus musculus GN=Vil1 PE=1 SV=3 - [VILI_MOUSE]	17.09	2.54	3	2	4	6	827	92.7166	6.03662	1.50027	1.073	0.00229055	0.00249241	1.3982	0.48357
Usp5	P56399	Ubiquitin carboxyl-terminal hydrolase 5 OS=Mus musculus GN=Usp5 PE=1 SV=1 - [UBP5_MOUSE]	79.4583	6.99	1	5	5	8	858	95.7724	5.0083	1.40571	1.00177	0.000136167	0.000372004	1.40323	0.488756
Ahcy	P50247	Adenosylhomocysteinase OS=Mus musculus GN=Ahcy PE=1 SV=3 - [SAHH_MOUSE]	77.6057	13.66	3	6	6	11	432	47.6573	6.53662	1.33477	0.951055	0.000268365	0.000526814	1.40346	0.488987
Glyat	Q91XE0	Glycine N-acyltransferase OS=Mus musculus GN=Glyat PE=1 SV=1 - [GLYAT_MOUSE]	0	5.07	1	1	1	4	296	34.076	8.27979	1.70015	1.20717	0.0172817	0.0111033	1.40838	0.494034
Pmm1	O35621	Phosphomannomutase 1 OS=Mus musculus GN=Pmm1 PE=1 SV=1 - [PMM1_MOUSE]	0	2.67	1	1	1	1	262	29.7561	5.46533	1.49721	1.06219	0.000421113	0.000687009	1.40956	0.495244
Ciapin1	Q8WTY4	Anamorsin OS=Mus musculus GN=Ciapin1 PE=1 SV=1 - [CPIN1_MOUSE]	30.08	2.27	1	1	1	1	309	33.4077	5.19873	1.39734	0.991256	0.0164204	0.0106917	1.40966	0.495352
G6pdx	Q00612	Glucose-6-phosphate 1-dehydrogenase X OS=Mus musculus GN=G6pdx PE=1 SV=3 - [G6PD1_MOUSE]	58.5843	20.39	1	10	10	11	515	59.2248	6.49365	1.48544	1.04516	0.000414949	0.000680834	1.42125	0.507163
Ywhaq	P68254	14-3-3 protein theta OS=Mus musculus GN=Ywhaq PE=1 SV=1 - [1433T_MOUSE]	114.276	24.08	2	2	6	12	245	27.7608	4.77979	1.66084	1.16617	0.00808906	0.00624123	1.42418	0.510135
Calm3	P0DP28	Calmodulin-3 OS=Mus musculus GN=Calm3 PE=1 SV=1 - [CALM3_MOUSE]	244.718	57.72	3	8	8	21	149	16.8268	4.22119	1.38465	0.971899	0.000328362	0.000590797	1.42469	0.510645
Pdcd5	P56812	Programmed cell death protein 5 OS=Mus musculus GN=Pdcd5 PE=1 SV=3 - [PDCD5_MOUSE]	54.4544	19.05	1	2	2	4	126	14.2663	5.68115	1.41119	0.987384	0.000333955	0.000596221	1.42922	0.515226
Pnpo	Q91XF0	Pyridoxine-5'-phosphate oxidase OS=Mus musculus GN=Pnpo PE=1 SV=1 - [PNPO_MOUSE]	42.6009	6.13	1	2	2	4	261	30.0949	8.22119	1.53615	1.07211	0.00248361	0.00262594	1.43283	0.518866
Eef1g	Q9D8N0	Elongation factor 1-gamma OS=Mus musculus GN=Eef1g PE=1 SV=3 - [EF1G_MOUSE]	38.42	2.29	1	1	1	1	437	50.0292	6.7417	1.41211	0.983412	0.000172155	0.000419868	1.43593	0.521984
Eif3j1	Q3UGC7	Eukaryotic translation initiation factor 3 subunit J-A OS=Mus musculus GN=Eif3j1 PE=2 SV=1 - [EI3JA_MOUSE]	0	2.3	2	1	1	1	261	29.3256	4.80518	1.3116	0.912376	0.0218436	0.0131925	1.43756	0.523623
Ube2v2	Q9D2M8	Ubiquitin-conjugating enzyme E2 variant 2 OS=Mus musculus GN=Ube2v2 PE=1 SV=4 - [UB2V2_MOUSE]	36.41	18.62	1	1	3	3	145	16.3562	8.08936	1.61781	1.1226	0.00989933	0.00731577	1.44113	0.527199
Psmd2	Q8VDM4	26S proteasome non-ATPase regulatory subunit 2 OS=Mus musculus GN=Psmd2 PE=1 SV=1 - [PSMD2_MOUSE]	36.7429	6.28	1	6	6	6	908	100.139	5.17334	1.44623	1.00328	6.91434e-05	0.00026357	1.44149	0.527566
Ube2l3	P68037	Ubiquitin-conjugating enzyme E2 L3 OS=Mus musculus GN=Ube2l3 PE=1 SV=1 - [UB2L3_MOUSE]	36.2463	30.52	1	4	4	7	154	17.8502	8.51416	1.43799	0.997005	0.00122888	0.00160864	1.44231	0.528378
Ahsp	Q9CY02	Alpha-hemoglobin-stabilizing protein OS=Mus musculus GN=Ahsp PE=1 SV=1 - [AHSP_MOUSE]	67.1649	50	1	4	4	7	102	11.8249	4.7417	1.56461	1.08376	0.00130917	0.00168462	1.44368	0.529751
Bhmt	O35490	Betaine--homocysteine S-methyltransferase 1 OS=Mus musculus GN=Bhmt PE=1 SV=1 - [BHMT1_MOUSE]	25.92	6.39	1	2	2	3	407	44.9919	7.89893	1.56321	1.07918	0.00418749	0.00378684	1.44852	0.534577
Arhgdia	Q99PT1	Rho GDP-dissociation inhibitor 1 OS=Mus musculus GN=Arhgdia PE=1 SV=3 - [GDIR1_MOUSE]	109.379	47.06	1	8	8	13	204	23.3928	5.19873	1.40155	0.967366	0.000631195	0.000953906	1.44883	0.534884
Gps1	Q99LD4	COP9 signalosome complex subunit 1 OS=Mus musculus GN=Gps1 PE=1 SV=1 - [CSN1_MOUSE]	25.48	2.34	5	1	2	9	471	53.4081	6.84424	1.41157	0.974132	0.00173812	0.00206756	1.44905	0.535112
Dhrs11	Q3U0B3	Dehydrogenase/reductase SDR family member 11 OS=Mus musculus GN=Dhrs11 PE=1 SV=1 - [DHR11_MOUSE]	76.8367	18.85	1	4	4	5	260	28.2561	6.34131	1.48044	1.01688	9.953e-05	0.000314861	1.45586	0.541872
Cct8	P42932	T-complex protein 1 subunit theta OS=Mus musculus GN=Cct8 PE=1 SV=3 - [TCPQ_MOUSE]	33.3314	5.11	1	3	3	4	548	59.5175	5.61768	1.50244	1.0297	0.00189955	0.0021971	1.4591	0.545082
Tgm2	P21981	Protein-glutamine gamma-glutamyltransferase 2 OS=Mus musculus GN=Tgm2 PE=1 SV=4 - [TGM2_MOUSE]	52.0734	4.08	1	3	3	3	686	77.0123	5.09717	1.61546	1.10335	0.00901848	0.00680448	1.46414	0.550055
Eif4b	Q8BGD9	Eukaryotic translation initiation factor 4B OS=Mus musculus GN=Eif4b PE=1 SV=1 - [IF4B_MOUSE]	39.3249	9.98	1	6	7	7	611	68.7992	5.66846	1.44152	0.983021	0.000238641	0.000494796	1.46642	0.552296
Esd	Q9R0P3	S-formylglutathione hydrolase OS=Mus musculus GN=Esd PE=1 SV=1 - [ESTD_MOUSE]	74.7391	11.35	1	4	4	5	282	31.2993	7.12256	1.41116	0.961706	0.000997807	0.00137452	1.46736	0.553219
Txn	P10639	Thioredoxin OS=Mus musculus GN=Txn PE=1 SV=3 - [THIO_MOUSE]	96.8355	44.76	1	4	5	9	105	11.6676	4.91943	1.44329	0.980799	3.84821e-05	0.00019484	1.47154	0.557331
Mapre1	Q61166	Microtubule-associated protein RP/EB family member 1 OS=Mus musculus GN=Mapre1 PE=1 SV=3 - [MARE1_MOUSE]	32.94	5.97	1	2	2	2	268	29.9972	5.22412	1.62584	1.10366	0.000964062	0.00133827	1.47314	0.558896
Prdx6	O08709	Peroxiredoxin-6 OS=Mus musculus GN=Prdx6 PE=1 SV=3 - [PRDX6_MOUSE]	241.207	50.45	1	9	9	26	224	24.855	6.01123	1.46493	0.993589	2.63474e-05	0.000173502	1.47438	0.560108
Faf1	P54731	FAS-associated factor 1 OS=Mus musculus GN=Faf1 PE=1 SV=2 - [FAF1_MOUSE]	28.45	2.16	4	1	2	2	649	73.8165	4.85596	1.97032	1.33546	0.0276852	0.0161445	1.47539	0.561094
Kpnb1	P70168	Importin subunit beta-1 OS=Mus musculus GN=Kpnb1 PE=1 SV=2 - [IMB1_MOUSE]	27.66	2.28	1	2	2	2	876	97.1221	4.77979	1.55257	1.04859	0.00050877	0.000801912	1.48063	0.566206
Eno1	P17182	Alpha-enolase OS=Mus musculus GN=Eno1 PE=1 SV=3 - [ENOA_MOUSE]	216.055	35.71	1	10	15	22	434	47.1112	6.80029	1.47264	0.993682	0.0137292	0.00934874	1.482	0.567549
Gclc	P97494	Glutamate--cysteine ligase catalytic subunit OS=Mus musculus GN=Gclc PE=1 SV=4 - [GSH1_MOUSE]	51.1587	9.73	1	5	5	6	637	72.5251	5.89697	1.59796	1.07315	0.000315112	0.000577603	1.48903	0.57437
Stip1	Q60864	Stress-induced-phosphoprotein 1 OS=Mus musculus GN=Stip1 PE=1 SV=1 - [STIP1_MOUSE]	52.1199	10.5	1	8	8	11	543	62.5424	6.80029	1.48616	0.995573	4.1645e-05	0.000200677	1.49277	0.577991
Ank1	Q02357	Ankyrin-1 OS=Mus musculus GN=Ank1 PE=1 SV=2 - [ANK1_MOUSE]	28.44	0.7	11	1	2	3	1862	204.101	6.55127	1.43627	0.960951	0.00374582	0.0035042	1.49463	0.579791
Pafah1b1	P63005	Platelet-activating factor acetylhydrolase IB subunit alpha OS=Mus musculus GN=Pafah1b1 PE=1 SV=2 - [LIS1_MOUSE]	59.2159	8.78	1	2	2	2	410	46.6401	7.37158	1.74791	1.16891	0.00367259	0.00345545	1.49533	0.580464
Sod1	P08228	Superoxide dismutase [Cu-Zn] OS=Mus musculus GN=Sod1 PE=1 SV=2 - [SODC_MOUSE]	758.439	54.55	1	10	10	52	154	15.9328	6.50732	1.44618	0.962943	0.00126204	0.00164033	1.50183	0.586722
Adsl	P54822	Adenylosuccinate lyase OS=Mus musculus GN=Adsl PE=1 SV=2 - [PUR8_MOUSE]	60.3966	8.47	1	3	3	4	484	54.8309	7.26904	1.44971	0.964765	0.00147789	0.00184248	1.50266	0.587515
Ubb	P0CG49	Polyubiquitin-B OS=Mus musculus GN=Ubb PE=2 SV=1 - [UBB_MOUSE]	58.4549	77.38	4	7	7	23	305	34.3475	7.53271	1.36794	0.908205	0.00526241	0.00449381	1.5062	0.590918
Gmpr	Q9DCZ1	GMP reductase 1 OS=Mus musculus GN=Gmpr PE=1 SV=1 - [GMPR1_MOUSE]	37.54	2.9	2	1	1	1	345	37.4578	7.09326	1.63998	1.08825	0.000558683	0.00086543	1.50699	0.591672
Ptpa	P58389	Serine/threonine-protein phosphatase 2A activator OS=Mus musculus GN=Ptpa PE=1 SV=1 - [PTPA_MOUSE]	47.4712	22.91	1	8	8	12	323	36.6867	6.39209	1.5306	1.01472	0.000270547	0.000529343	1.50839	0.593012
C1qb	P14106	Complement C1q subcomponent subunit B OS=Mus musculus GN=C1qb PE=1 SV=2 - [C1QB_MOUSE]	46.3851	7.51	1	2	2	3	253	26.7006	8.14795	1.45237	0.961241	0.000417487	0.000683385	1.51093	0.595438
Ola1	Q9CZ30	Obg-like ATPase 1 OS=Mus musculus GN=Ola1 PE=1 SV=1 - [OLA1_MOUSE]	25.8	3.54	1	2	2	2	396	44.7013	7.81104	1.50295	0.994523	7.79508e-05	0.000278746	1.51122	0.595716
Srgn	P13609	Serglycin OS=Mus musculus GN=Srgn PE=1 SV=1 - [SRGN_MOUSE]	40.278	13.82	1	2	2	4	152	16.7008	4.41162	1.59073	1.04908	0.000216369	0.000471218	1.51631	0.600562
Alad	P10518	Delta-aminolevulinic acid dehydratase OS=Mus musculus GN=Alad PE=1 SV=1 - [HEM2_MOUSE]	20.14	3.33	2	2	2	2	330	36.0003	6.78564	1.48953	0.97492	4.03374e-05	0.000198333	1.52785	0.611499
Gclm	O09172	Glutamate--cysteine ligase regulatory subunit OS=Mus musculus GN=Gclm PE=1 SV=1 - [GSH0_MOUSE]	101.685	23.72	1	5	5	7	274	30.5155	5.51611	1.54299	1.00532	0.00314686	0.00309873	1.53483	0.618079
Pnp	P23492	Purine nucleoside phosphorylase OS=Mus musculus GN=Pnp PE=1 SV=2 - [PNPH_MOUSE]	479.153	46.71	1	12	12	30	289	32.2561	6.16357	1.44973	0.941932	0.000330329	0.000592714	1.5391	0.622091
Ptges3	Q9R0Q7	Prostaglandin E synthase 3 OS=Mus musculus GN=Ptges3 PE=1 SV=1 - [TEBP_MOUSE]	0	6.25	1	1	1	2	160	18.7094	4.55127	1.59266	1.03403	0.000201224	0.00045378	1.54024	0.623158
Vcp	Q01853	Transitional endoplasmic reticulum ATPase OS=Mus musculus GN=Vcp PE=1 SV=4 - [TERA_MOUSE]	528.509	37.59	16	26	28	47	806	89.2657	5.26221	1.51325	0.977488	3.38538e-06	7.74798e-05	1.5481	0.630503
Ca1	P13634	Carbonic anhydrase 1 OS=Mus musculus GN=Ca1 PE=1 SV=4 - [CAH1_MOUSE]	954.852	61.3	1	11	11	58	261	28.3132	6.96143	1.59026	1.02398	0.000177087	0.000425651	1.55302	0.635072
Hmbs	P22907	Porphobilinogen deaminase OS=Mus musculus GN=Hmbs PE=1 SV=2 - [HEM3_MOUSE]	29.62	4.99	1	2	2	2	361	39.3197	6.87354	1.69886	1.08356	0.000347355	0.000608884	1.56785	0.648785
Rab1b	Q9D1G1	Ras-related protein Rab-1B OS=Mus musculus GN=Rab1b PE=1 SV=1 - [RAB1B_MOUSE]	38.443	9.45	7	2	2	3	201	22.1732	5.73193	1.51167	0.962762	0.00065931	0.000987061	1.57014	0.650892
Ran	P62827	GTP-binding nuclear protein Ran OS=Mus musculus GN=Ran PE=1 SV=3 - [RAN_MOUSE]	200.259	27.31	2	5	5	12	216	24.4076	7.48877	1.6081	1.01557	4.18018e-05	0.000200952	1.58345	0.663067
Eif5a	P63242	Eukaryotic translation initiation factor 5A-1 OS=Mus musculus GN=Eif5a PE=1 SV=2 - [IF5A1_MOUSE]	40.2102	25.32	2	3	4	6	154	16.8214	5.23682	1.52934	0.961525	0.000155077	0.000398461	1.59053	0.669509
Prdx1	P35700	Peroxiredoxin-1 OS=Mus musculus GN=Prdx1 PE=1 SV=1 - [PRDX1_MOUSE]	277.276	46.23	1	7	10	29	199	22.1624	8.11865	1.55594	0.978068	1.14108e-05	0.000129388	1.59083	0.669781
Anxa7	Q07076	Annexin A7 OS=Mus musculus GN=Anxa7 PE=1 SV=2 - [ANXA7_MOUSE]	34.01	2.16	1	1	1	1	463	49.8933	6.17627	1.61943	1.01693	0.00181396	0.00212932	1.59246	0.671258
Nsfl1c	Q9CZ44	NSFL1 cofactor p47 OS=Mus musculus GN=Nsfl1c PE=1 SV=1 - [NSF1C_MOUSE]	25.67	6.76	1	3	3	4	370	40.6854	5.14795	1.43278	0.89966	0.00284673	0.00289305	1.59258	0.671365
Glo1	Q9CPU0	Lactoylglutathione lyase OS=Mus musculus GN=Glo1 PE=1 SV=3 - [LGUL_MOUSE]	53.1339	27.17	1	4	4	6	184	20.7964	5.46533	1.70393	1.06157	0.000228091	0.000483916	1.6051	0.682667
Apeh	Q8R146	Acylamino-acid-releasing enzyme OS=Mus musculus GN=Apeh PE=1 SV=3 - [APEH_MOUSE]	160.114	18.58	1	14	14	27	732	81.5286	5.59229	1.62076	1.0059	2.27496e-05	0.000166638	1.61126	0.688185
Fnbp1	Q80TY0	Formin-binding protein 1 OS=Mus musculus GN=Fnbp1 PE=1 SV=2 - [FNBP1_MOUSE]	0	0.97	1	1	1	1	616	71.2995	5.66846	1.51287	0.938528	0.000220401	0.000475661	1.61196	0.688813
Igbp1	Q61249	Immunoglobulin-binding protein 1 OS=Mus musculus GN=Igbp1 PE=1 SV=1 - [IGBP1_MOUSE]	32.26	3.53	2	1	1	1	340	38.9466	6.17627	1.2316	0.751506	0.0357067	0.0199874	1.63885	0.712682
Psmd3	P14685	26S proteasome non-ATPase regulatory subunit 3 OS=Mus musculus GN=Psmd3 PE=1 SV=3 - [PSMD3_MOUSE]	66.8621	2.83	1	2	2	4	530	60.6803	8.44092	1.69248	1.02941	0.0139649	0.00946653	1.64413	0.717327
Usp14	Q9JMA1	Ubiquitin carboxyl-terminal hydrolase 14 OS=Mus musculus GN=Usp14 PE=1 SV=3 - [UBP14_MOUSE]	44.9218	2.23	1	1	1	2	493	55.966	5.23682	1.71862	1.04001	0.00163918	0.00198445	1.6525	0.724651
Cyb5a	P56395	Cytochrome b5 OS=Mus musculus GN=Cyb5a PE=1 SV=2 - [CYB5_MOUSE]	59.2394	13.43	1	2	2	5	134	15.2315	5.07178	1.63777	0.985645	0.0201407	0.012395	1.66162	0.732593
Psmd9	Q9CR00	26S proteasome non-ATPase regulatory subunit 9 OS=Mus musculus GN=Psmd9 PE=1 SV=1 - [PSMD9_MOUSE]	24.84	9.46	1	3	3	3	222	24.7046	6.43018	1.49608	0.897741	0.000539719	0.000841557	1.6665	0.736817
Blvrb	Q923D2	Flavin reductase (NADPH) OS=Mus musculus GN=Blvrb PE=1 SV=3 - [BLVRB_MOUSE]	64.4251	26.7	1	6	6	11	206	22.1834	7.00537	1.67746	1.00443	2.4246e-06	7.47751e-05	1.67006	0.739898
Gpx1	P11352	Glutathione peroxidase 1 OS=Mus musculus GN=Gpx1 PE=1 SV=2 - [GPX1_MOUSE]	250.111	68.16	1	10	10	34	201	22.3162	7.21045	1.70224	1.01648	8.06405e-05	0.000283014	1.67465	0.743859
Ca2	P00920	Carbonic anhydrase 2 OS=Mus musculus GN=Ca2 PE=1 SV=4 - [CAH2_MOUSE]	2739.14	68.46	1	14	14	178	260	29.0145	7.00537	1.63674	0.977103	3.15897e-05	0.000181584	1.67509	0.744242
Ranbp1	P34022	Ran-specific GTPase-activating protein OS=Mus musculus GN=Ranbp1 PE=1 SV=2 - [RANG_MOUSE]	118.546	24.63	1	4	4	8	203	23.5817	5.22412	1.74729	1.04075	2.28455e-05	0.000166841	1.67888	0.747496
Hbb-b2	P02089	Hemoglobin subunit beta-2 OS=Mus musculus GN=Hbb-b2 PE=1 SV=2 - [HBB2_MOUSE]	3729.12	52.38	2	1	8	268	147	15.8683	8.04541	1.63656	0.969891	0.030233	0.0173699	1.68736	0.754771
Hbb-b1	P02088	Hemoglobin subunit beta-1 OS=Mus musculus GN=Hbb-b1 PE=1 SV=2 - [HBB1_MOUSE]	15395.7	83.67	2	6	13	755	147	15.8301	7.6499	1.52954	0.888413	0.0055147	0.00464943	1.72165	0.783793
Gda	Q9R111	Guanine deaminase OS=Mus musculus GN=Gda PE=1 SV=1 - [GUAD_MOUSE]	131.358	16.08	1	8	8	13	454	50.9807	5.52881	1.70024	0.983211	2.37996e-05	0.000168796	1.72927	0.790161
Psmc3	O88685	26S proteasome regulatory subunit 6A OS=Mus musculus GN=Psmc3 PE=1 SV=2 - [PRS6A_MOUSE]	33.97	4.98	4	2	3	3	442	49.5176	5.18604	1.7439	1.00483	1.71416e-05	0.000152211	1.73551	0.795363
Acyp1	P56376	Acylphosphatase-1 OS=Mus musculus GN=Acyp1 PE=1 SV=2 - [ACYP1_MOUSE]	20.9949	18.18	1	1	2	4	99	11.2338	9.0415	1.6361	0.938414	0.00240805	0.00257458	1.74347	0.801961
Ift172	Q6VH22	Intraflagellar transport protein 172 homolog OS=Mus musculus GN=Ift172 PE=1 SV=1 - [IF172_MOUSE]	41.8084	0.34	1	1	1	6	1749	197.424	6.02393	1.91046	1.07787	0.0218823	0.0132115	1.77244	0.825734
Hp	Q61646	Haptoglobin OS=Mus musculus GN=Hp PE=1 SV=1 - [HPT_MOUSE]	1701.28	48.41	1	16	17	139	347	38.7275	6.29053	1.71247	0.96542	7.91393e-05	0.000280652	1.77381	0.826851
Acp1	Q9D358	Low molecular weight phosphotyrosine protein phosphatase OS=Mus musculus GN=Acp1 PE=1 SV=3 - [PPAC_MOUSE]	61.2671	43.67	1	6	6	10	158	18.1799	6.7417	1.75188	0.986274	0.000251446	0.000507356	1.77626	0.828844
Fn3krp	Q8K274	Ketosamine-3-kinase OS=Mus musculus GN=Fn3krp PE=1 SV=2 - [KT3K_MOUSE]	51.2411	7.12	1	3	3	3	309	34.4463	7.86963	1.96607	1.09579	0.000350662	0.000611938	1.7942	0.843339
Hba	P01942	Hemoglobin subunit alpha OS=Mus musculus GN=Hba PE=1 SV=2 - [HBA_MOUSE]	8397.93	74.65	2	11	11	546	142	15.0758	8.22119	1.80819	0.982632	1.4629e-05	0.000143552	1.84015	0.87982
Isg15	Q64339	Ubiquitin-like protein ISG15 OS=Mus musculus GN=Isg15 PE=1 SV=4 - [ISG15_MOUSE]	68.1	16.77	1	2	2	5	161	17.8863	7.89893	1.90525	1.03536	7.95913e-05	0.000281368	1.84018	0.879844
Bpgm	P15327	Bisphosphoglycerate mutase OS=Mus musculus GN=Bpgm PE=1 SV=2 - [PMGE_MOUSE]	662.04	38.22	1	12	12	51	259	29.9597	7.06396	1.80964	0.978339	3.29236e-07	4.1942e-05	1.84971	0.887296
Rnf123	Q5XPI3	E3 ubiquitin-protein ligase RNF123 OS=Mus musculus GN=Rnf123 PE=1 SV=1 - [RN123_MOUSE]	33.9771	1.6	1	2	3	3	1314	148.557	6.69775	1.63572	0.882243	0.00239924	0.00256852	1.85404	0.890676
Prdx2	Q61171	Peroxiredoxin-2 OS=Mus musculus GN=Prdx2 PE=1 SV=3 - [PRDX2_MOUSE]	1352.12	63.64	1	11	12	87	198	21.7651	5.41455	1.8297	0.980764	3.8982e-06	7.84215e-05	1.86559	0.899628
Orm2	P07361	Alpha-1-acid glycoprotein 2 OS=Mus musculus GN=Orm2 PE=1 SV=1 - [A1AG2_MOUSE]	586.29	33.82	2	5	9	45	207	23.8282	5.45264	1.90684	1.01144	0.0065303	0.00525561	1.88528	0.914776
Rpl13a	P19253	60S ribosomal protein L13a OS=Mus musculus GN=Rpl13a PE=1 SV=4 - [RL13A_MOUSE]	33.5	3.45	1	1	1	1	203	23.4493	11.019	1.98966	0.960195	0.000169715	0.000416944	2.07215	1.05113
Snap29	Q9ERB0	Synaptosomal-associated protein 29 OS=Mus musculus GN=Snap29 PE=1 SV=1 - [SNP29_MOUSE]	51.1342	2.31	1	1	1	5	260	29.5539	5.37646	1.52502	0.734326	0.0181502	0.0115076	2.07677	1.05434
Micalcl	Q9D5U9	MICAL C-terminal-like protein OS=Mus musculus GN=Micalcl PE=1 SV=2 - [MICLK_MOUSE]	0	1.62	3	1	2	5	680	75.2778	8.55811	1.78488	0.834641	0.000359288	0.000621687	2.1385	1.0966
Arhgef9	Q3UTH8	Rho guanine nucleotide exchange factor 9 OS=Mus musculus GN=Arhgef9 PE=1 SV=1 - [ARHG9_MOUSE]	0	1.36	1	1	1	1	516	60.8881	5.64307	2.30417	1.06985	0.00164483	0.00198929	2.15373	1.10684
Pola1	P33609	DNA polymerase alpha catalytic subunit OS=Mus musculus GN=Pola1 PE=1 SV=2 - [DPOLA_MOUSE]	44.2	0.75	2	1	2	3	1465	167.233	5.74463	2.23183	1.03003	4.55061e-05	0.000210804	2.16675	1.11554
Carm1	Q9WVG6	Histone-arginine methyltransferase CARM1 OS=Mus musculus GN=Carm1 PE=1 SV=2 - [CARM1_MOUSE]	25.02	1.32	1	1	1	1	608	65.8115	6.771	2.17121	1.00108	0.00592156	0.00489225	2.16887	1.11694
Pold1	P52431	DNA polymerase delta catalytic subunit OS=Mus musculus GN=Pold1 PE=1 SV=2 - [DPOD1_MOUSE]	28.5451	1	1	1	2	4	1105	123.712	7.60596	2.16589	0.986758	0.00805869	0.0062224	2.19496	1.13419
Rab5b	P61021	Ras-related protein Rab-5B OS=Mus musculus GN=Rab5b PE=1 SV=1 - [RAB5B_MOUSE]	27.75	5.12	3	1	1	1	215	23.6919	8.1333	2.21638	1.00853	0.000248094	0.000504134	2.19763	1.13595
Cat	P24270	Catalase OS=Mus musculus GN=Cat PE=1 SV=4 - [CATA_MOUSE]	130.821	30.17	1	16	16	26	527	59.7577	7.88428	2.8495	1.03756	3.56052e-05	0.000188992	2.74633	1.45751
Snca	O55042	Alpha-synuclein OS=Mus musculus GN=Snca PE=1 SV=2 - [SYUA_MOUSE]	72.3698	6.43	1	1	1	2	140	14.4762	4.76709	3.14921	1.06624	1.13924e-05	0.000129294	2.95357	1.56246
