# Supplementary material for: Targeting parvalbumin promotes M2 macrophage polarization and energy expenditure in mice
Source: Nat Commun. 2022 Jun 8;13:3301. doi: 10.1038/s41467-022-30757-y (PMC9177846; doi:10.1038/s41467-022-30757-y)
Supplement: Supplementary file 4 — Source Data [file 41467_2022_30757_MOESM4_ESM.xlsx]

## Sheet: Figure1
			i	j
Figure1a
		Sedentary						Exercise								Discovery?	P value	Mean of Sedentary	Mean of Exercise	Difference	SE of difference	t ratio	df	q value
RANTES		0.908302	0.880407	1.2581	1.0616	1.14969	0.741903	0.793468	0.833695	0.761857	0.700396	0.717596	0.629049		RANTES	No	0.01077	1	0.7393	0.2607	0.08339	3.126	10	0.013054
MCP1		1	0.948284	1	1.09307	0.935228	1.02341	1.02341	0.866092	0.804498	0.584445	0.904498	0.72116		MCP1	No	0.020419	1	0.8174	0.1826	0.06638	2.752	10	0.017677
TNF-α		0.88901	1	1	1.04991	1.0983	0.962776	0.88901	0.832278	0.956864	0.861708	0.972838	0.949521		TNF-α	No	0.0383	1	0.9104	0.08963	0.03758	2.385	10	0.025789
CD11c		1	0.878706	0.754427	1.29995	1.06692	1	0.6322	0.828431	0.817025	0.783743	0.670567	0.789194		CD11c	No	0.013411	1	0.7535	0.2465	0.08224	2.997	10	0.013545
Cd301		0.724275	0.996271	1	1	1.19301	1.08644	1.72517	1.6513	1.33258	1.41383	1.6513	1.34221		Cd301	Yes	0.000292	1	1.519	-0.5194	0.0958	5.422	10	0.001772
Cd206		0.626267	1.26389	1.07336	1	1.25887	0.777616	1.89016	1.28205	1.84479	0.839225	1.62276	1.59342		Cd206	No	0.023779	1	1.512	-0.5121	0.1923	2.663	10	0.018013
Arg1		0.977244	1	1.13429	0.92133	1	0.967136	1.72517	2.0731	1.38893	1.2157	1.64599	1.52287		Arg1	Yes	0.000747	1	1.595	-0.5953	0.1246	4.779	10	0.002263
Fizz1		1	1.24012	1	1.01782	0.889139	0.85292	1.77088	1.5196	1.29836	1.27058	1.5948	1.07959		Fizz1	Yes	0.004696	1	1.422	-0.4223	0.1167	3.619	10	0.007115
Tgm2		1	1.35879	0.612306	1.23313	0.824919	0.970853	1.42071	1.90835	2.06669	1.21615	1.8703	1.77088		Tgm2	Yes	0.0028	1	1.709	-0.7088	0.1721	4.119	10	0.004202
																											Dunnett's multiple comparisons test	Mean Diff.	95.00% CI of diff.	Below threshold?	Summary	Adjusted P Value
Figure1b																											MCP1
		Sedentary						Exercise								Discovery?	P value	Mean of Sedentary	Mean of Exercise	Difference	SE of difference	t ratio	df	q value			PVALB 0ng/ml vs. PVALB 10ng/ml	0.1256	-0.7783 to 1.029	No	ns	0.9755
RANTES		0.968004	1.06296	1.22081	0.845622	0.848558	1.05405	0.751625	1.04108	1.06241	0.634233	0.805572	1.19589		RANTES	No	0.442212	1	0.9151	0.08486	0.1061	0.8002	10	0.397008			PVALB 0ng/ml vs. PVALB 100ng/ml	-1.07	-1.974 to -0.1663	Yes	*	0.016
MCP1		1.06141	1.13333	0.810724	0.949368	1.02412	1.02104	1.05643	0.13679	0.563443	0.733042	0.813572	0.242329		MCP1	No	0.021368	1	0.5909	0.4091	0.1501	2.725	10	0.028776			PVALB 0ng/ml vs. PVALB 200ng/ml	-3.414	-4.318 to -2.510	Yes	****	<0.0001
TNF-α		1.08913	1.04115	1	0.873241	1.10568	0.890804	0.783595	0.4485	1.27431	0.387745	0.559876	0.778182		TNF-α	No	0.058639	1	0.7054	0.2946	0.1381	2.134	10	0.067686
CD11c		1.16942	0.886256	1	1.06127	0.847213	1.03584	1.17348	1.13351	0.987835	0.42701	0.582688	0.614439		CD11c	No	0.222092	1	0.8198	0.1802	0.1384	1.302	10	0.224313			Tnf-alpha
Cd301		1.06647	0.896792	1.05744	1.01871	0.918815	1.04177	1.29317	1.50507	1.19724	1.91567	1.26125	1.21789		Cd301	No	0.006634	1	1.398	-0.3984	0.1168	3.412	10	0.0134			PVALB 0ng/ml vs. PVALB 10ng/ml	-0.2252	-1.129 to 0.6787	No	ns	0.8813
Cd206		0.952328	1.14039	1	0.949033	0.643731	1.31451	1.30543	1.22308	1.2224	1.20125	1.52596	1.49955		Cd206	No	0.012933	1	1.33	-0.3296	0.1092	3.018	10	0.020899			PVALB 0ng/ml vs. PVALB 100ng/ml	-0.5756	-1.479 to 0.3282	No	ns	0.2995
Arg1		1	0.817558	1	1.01717	1.01724	1.14803	1.91381	1.5982	2.14814	2.23318	1.59314	1.65359		Arg1	Yes	4.2e-05	1	1.857	-0.8567	0.1243	6.894	10	0.000341			PVALB 0ng/ml vs. PVALB 200ng/ml	-2.499	-3.402 to -1.595	Yes	****	<0.0001
Fizz1		1.33766	0.936087	1	0.992896	0.770953	0.962404	1.88095	1.66136	1.12631	1.17611	2.20711	1.8624		Fizz1	No	0.006345	1	1.652	-0.6524	0.1897	3.439	10	0.0134
Tgm2		0.958731	1.15205	1	0.701832	1.09748	1.0899	1.92832	1.40673	1.49393	1.63027	1.33933	1.14518		Tgm2	No	0.003306	1	1.491	-0.4906	0.128	3.832	10	0.013354			Rantes
																											PVALB 0ng/ml vs. PVALB 10ng/ml	-0.9774	-1.881 to -0.07350	Yes	*	0.0307
																											PVALB 0ng/ml vs. PVALB 100ng/ml	-2.254	-3.158 to -1.350	Yes	****	<0.0001
Figure1f																											PVALB 0ng/ml vs. PVALB 200ng/ml	-5.654	-6.557 to -4.750	Yes	****	<0.0001
		PVALB 0ng/ml						PVALB 10ng/ml						PVALB 100ng/ml						PVALB 200ng/ml
MCP1		1.00604	1.3092	0.684766	1	1	1	1.03844	0.723532	0.86136	0.825696	1.05605	0.741584	1.49867	2.93566	1.77606	1.69715	1.73577	2.77747	3.82029	5.77045	3.65199	5.26107	3.21798	4.76367		Cd11c
Tnf-alpha		0.803303	0.556332	1.64037	1	1	1	1.01062	1.13759	1.52737	1.14394	1.21758	1.31405	1.99864	0.837416	1.89083	2.08995	1.12437	1.51257	3.43192	3.69101	3.37296	4.29889	2.76235	3.43466		PVALB 0ng/ml vs. PVALB 10ng/ml	-0.5153	-1.419 to 0.3885	No	ns	0.3865
Rantes		1.39346	1.12402	0.482523	0.871706	0.953902	1.17439	2.20178	2.23251	2.04014	1.39659	2.23754	1.75554	1.81336	3.0497	4.81878	3.71127	2.64252	3.48682	7.40587	8.56628	6.76771	5.74343	7.32035	4.11791		PVALB 0ng/ml vs. PVALB 100ng/ml	-1.542	-2.446 to -0.6384	Yes	***	0.0003
Cd11c		0.899483	0.649395	1.45112	1.29687	0.605011	1.09812	0.95077	1.74977	2.08084	1.02458	1.57465	1.71123	2.76479	1.9415	2.19949	3.02102	2.24238	3.08449	3.31077	3.45137	3.47537	3.5678	3.6176	5.25989		PVALB 0ng/ml vs. PVALB 200ng/ml	-2.78	-3.684 to -1.877	Yes	****	<0.0001
Figure1g																											Dunnett's multiple comparisons test	Mean Diff.	95.00% CI of diff.	Below threshold?	Summary	Adjusted P Value
		PVALB 0ng/ml						PVALB 10ng/ml						PVALB 100ng/ml						PVALB 200ng/ml
CD301		0.980172	0.980172	1.03966	1	1	1	0.752248	0.752624	0.637825	0.669477	0.720019	0.753201	0.476684	0.631173	0.328988	0.485536	0.676534	0.274775	0.470122	0.282458	0.29753	0.36974	0.417632	0.262737		CD301
Cd206		1.01263	1.01263	0.974748	1	1	1	0.608911	0.583677	0.527343	0.527814	0.610516	0.581601	0.513381	0.581601	0.557909	0.605977	0.534368	0.512546	0.242004	0.195888	0.195888	0.232134	0.26729	0.134356		PVALB 0ng/ml vs. PVALB 10ng/ml	0.2858	0.1599 to 0.4116	Yes	****	<0.0001
Arg1		1.19414	1.03956	0.766297	1.03966	1.06151	0.898828	0.404995	0.474992	0.33587	0.347749	0.523447	0.280509	0.214043	0.165623	0.282432	0.171481	0.175084	0.292421	0.0618953	0.150306	0.150306	0.0918941	0.128169	0.151366		PVALB 0ng/ml vs. PVALB 100ng/ml	0.5211	0.3952 to 0.6469	Yes	****	<0.0001
Fizz1		0.862081	1.09118	1.04673	1.08635	0.834795	1.07885	0.644341	0.63989	0.710002	0.678065	0.673381	0.570182	0.443159	0.419254	0.306912	0.360856	0.311973	0.459933	0.165614	0.203895	0.208179	0.233177	0.297198	0.279224		PVALB 0ng/ml vs. PVALB 200ng/ml	0.65	0.5241 to 0.7758	Yes	****	<0.0001
Tgm2		1.1566	0.80101	1.04239	1.10582	0.90445	0.989734	0.403291	0.562487	0.496509	0.622054	0.690212	0.838052	0.29728	0.226863	0.197496	0.481335	0.515882	0.468173	0.157115	0.157115	0.0769408	0.176179	0.206629	0.352358
																											Cd206
																											PVALB 0ng/ml vs. PVALB 10ng/ml	0.4267	0.3008 to 0.5526	Yes	****	<0.0001
																											PVALB 0ng/ml vs. PVALB 100ng/ml	0.449	0.3232 to 0.5749	Yes	****	<0.0001
Figure1h														Figure1i													PVALB 0ng/ml vs. PVALB 200ng/ml	0.7887	0.6629 to 0.9146	Yes	****	<0.0001
IP0	IP10	IP100												IP0	IP10	IP100		Dunnett's multiple comparisons test	Mean Diff.	95.00% CI of diff.	Below threshold?	Summary	Adjusted P Value	A-?
7467	6535	5350												0.936957	1.0312	1.0252		Column A vs. Column B	0.08118	-0.04371 to 0.2061	No	ns	0.2195	B	Column B		Arg1
7005	6182	5425		Dunnett's multiple comparisons test	Mean Diff.	95.00% CI of diff.	Below threshold?	Summary	Adjusted P Value	A-?				0.963299	0.9241	0.9431		Column A vs. Column C	0.09402	-0.03087 to 0.2189	No	ns	0.1455	C	Column C		PVALB 0ng/ml vs. PVALB 10ng/ml	0.6054	0.4795 to 0.7313	Yes	****	<0.0001
7236	6358.5	5387.5		IL4 vs. IP10	877.5	598.6 to 1156	Yes	****	<0.0001	B	IP10			1.07299	0.8382	0.9234											PVALB 0ng/ml vs. PVALB 100ng/ml	0.7832	0.6573 to 0.9090	Yes	****	<0.0001
7341	6528	5278		IL4 vs. IP100	1849	1570 to 2127	Yes	****	<0.0001	C	IP100			0.987924	0.8242	0.8184											PVALB 0ng/ml vs. PVALB 200ng/ml	0.8777	0.7518 to 1.004	Yes	****	<0.0001
7523	6234	5213												1.03883	0.9764	0.8198
6844	6313.5	5671.5																									Fizz1
																											PVALB 0ng/ml vs. PVALB 10ng/ml	0.3474	0.2215 to 0.4732	Yes	****	<0.0001
																											PVALB 0ng/ml vs. PVALB 100ng/ml	0.6163	0.4904 to 0.7422	Yes	****	<0.0001
Figure1j																											PVALB 0ng/ml vs. PVALB 200ng/ml	0.7688	0.6429 to 0.8947	Yes	****	<0.0001
IP0	IP10	IP100
0.844475	1.0152	0.9835		Dunnett's multiple comparisons test	Mean Diff.	95.00% CI of diff.	Below threshold?	Summary	Adjusted P Value	A-?																	Tgm2
0.943719	0.9532	0.9732		Column A vs. Column B	0.04834	-0.07155 to 0.1682	No	ns	0.5156	B	Column B																PVALB 0ng/ml vs. PVALB 10ng/ml	0.3979	0.2720 to 0.5238	Yes	****	<0.0001
1.08608	0.8523	0.9234		Column A vs. Column C	0.06804	-0.05185 to 0.1879	No	ns	0.2992	C	Column C																PVALB 0ng/ml vs. PVALB 100ng/ml	0.6355	0.5096 to 0.7614	Yes	****	<0.0001
1.08381	0.9313	0.8863																									PVALB 0ng/ml vs. PVALB 200ng/ml	0.8123	0.6864 to 0.9382	Yes	****	<0.0001
1.04192	1.0063	0.8934
Figure1k
		Control				IL4				IL4+PV (100ng/mL)						Discovery?	P value	Mean of IL4	Mean of IL4+PV (100ng/mL)	Difference	SE of difference	t ratio	df	q value
MRC1		1	0.98	1.02		3.17114	3.79737	2.33793		0.235696	2.00694	0.474566			MRC1	Yes	0.034559	3.102	0.9057	2.196	0.6976	3.149	4	0.008726
Arg1		1	1	1		6.91766	6.2215	6.56958		2.56583	1.71947	2.6021			Arg1	Yes	0.000263	6.57	2.296	4.274	0.3515	12.16	4	0.000133
Fizzl		1	1	1		6.58873	6.20381	6.39627		3.22925	2.04203	2.63564			Fizzl	Yes	0.000476	6.396	2.636	3.761	0.3603	10.44	4	0.00016
CD301		1	1	1		1.81532	1.89211	1.85372		1.26364	1.38992	1.32678			CD301	Yes	0.000247	1.854	1.327	0.5269	0.04267	12.35	4	0.000133
figure1d
	pvalb			gapdh
figure1e
	transferrin				pvalb

## Sheet: Figure2
figure2b
scWAT	wt										ko												Discovery?	P value	Mean of WT （n=10)	Mean of KO (n=10)	Difference	SE of difference	t ratio	df	q value
CD301	1.42328	0.504954	1.91086	0.160899	1	1	0.794768	1.31367	0.751897	1.13966	2.1252	2.3679	2.7833	1.60128	1.39399	3.01049	1.15669	1.61328	1.61888	1.47939		CD301	Yes	0.001885	1	1.915	-0.915	0.2516	3.637	18	0.001903										figure2a						pvalb		gapdh
Mrc1	1.28788	1.28343	0.549046	0.879648	1	1	1.07255	0.871181	0.815663	1.24061	2.73406	1.29778	1.92306	2.63432	1.84037	1.18509	1.84676	1.26576	1.50525	2.57576		Mrc1	Yes	0.000352	1	1.881	-0.8808	0.2006	4.391	18	0.000445										pv			transferrin
Arg1	1.47893	0.521071	0.871181	0.815663	1	1	1.40334	0.673085	1.23873	0.68485	2.89135	2.66449	1.40821	1.26038	2.15246	2.7833	1.44849	2.78949	2.71233	2.92817		Arg1	Yes	2.4e-05	0.9687	2.304	-1.335	0.2373	5.626	18	6.2e-05
Fizzl	0.588922	1.13772	0.782492	1.49086	1	1	1.14099	0.81608	1.07682	1.1071	1.34423	1.31201	1.95206	1.39474	1.52747	1.67894	2.1516	2.01561	2.62989	2.12352		Fizzl	Yes	7.9e-05	1.014	1.813	-0.7989	0.1574	5.076	18	0.000133
Tgm2	1.63245	1.30318	0.428402	0.635972	1	1	0.784743	0.541597	1.06828	1.46438	1.05357	1.90546	2.33803	2.09259	2.67036	2.45323	3.00431	2.81864	1.94531	2.07053		Tgm2	Yes	1.9e-05	0.9859	2.235	-1.249	0.2171	5.755	18	6.2e-05
BAT	wt										ko												Discovery?	P value	Mean of WT (n=10)	Mean of KO (n=10)	Difference	SE of difference	t ratio	df	q value
CD301	1.07648	1.13471	1.1788	0.686494	1	1	1.05062	0.883462	0.924176	1.14174	1.79347	1.69737	1.35307	2.06514	1.68908	1.44625	2.22271	2.41549	1.66204	1.38032		CD301	Yes	7e-06	1.008	1.772	-0.7648	0.1229	6.225	18	3.6e-05
Mrc1	1.02146	0.929072	1.07093	1	1	1	0.881656	1.19606	1	0.922287	1.10825	1.30586	1.32409	1.17959	0.915916	1.47311	2.04711	2.28038	1.02456	1.5966		Mrc1	Yes	0.008128	1.002	1.426	-0.4234	0.1424	2.974	18	0.008209
Arg1	1.73407	0.578009	0.594259	1.09366	1	1	0.946928	0.766483	0.97355	1.23656	1.45531	1.00092	1.38638	1.52766	1.24085	1.41231	1.31563	1.21635	1.61241	1.92817		Arg1	Yes	0.005453	0.9924	1.41	-0.4172	0.1322	3.157	18	0.006885										figure2e
Fizzl	1.33839	0.596874	1.06474	1.4072	1	1	1	0.875287	1.09644	0.62107	1.21309	1.48229	0.93811	1.16298	2.26236	1.86671	1.78214	1.85293	1.3415	1.78539		Fizzl	Yes	0.001576	1	1.569	-0.5688	0.153	3.718	18	0.003686
Tgm2	1.23026	0.837383	0.93236	1	1	1	1.08913	0.842751	1.04839	1.01972	1.00918	1.28343	1.33162	1.33624	1.34553	1.01323	1.64599	1.08219	1.8012	1.31494		Tgm2	Yes	0.002189	1	1.316	-0.3164	0.08862	3.57	18	0.003686										pv		actin				pv
figure2d
Wild type	Pv-KO		Column B	Pv-KO
52.6	59.2		vs.	vs.
47.6	70.6		Column A	Wild type
52.7	73.2
48.2	75.1		Unpaired t test
50.6	57.2		P value	<0.0001
57.6	58.6		P value summary	****
56.4	58		Significantly different (P < 0.05)?	Yes
56.6	66.2		One- or two-tailed P value?	Two-tailed
58.9	69.8		t, df	t=6.429, df=24
49.4	76.1
51.1	73
55	63
51.1	72.6
figure2f
scWAT	adv-gfp								adv-pvalb										Discovery?	P value	Mean of PV-KO-ad-GFP(n=8)	Mean of PV-KO-ad-pv(n=8)	Difference	SE of difference	t ratio	df	q value
CD301	1.52914	1.322	0.550083	0.553909	1.04806	1.1194	1.29699	0.580421	0.523591	0.452659	0.456591	0.0223501	0.03341	0.0467602	0.573941	0.412659		CD301	Yes	0.000827	1	0.3152	0.6848	0.1616	4.238	14	0.000418
Mrc1	0.961895	0.653524	1.0381	0.853411	1.03262	1.01488	1.35784	1.08772	0.853505	1.08637	0.743614	0.79626	0.625924	0.988938	0.697295	0.575925		Mrc1	Yes	0.047927	1	0.796	0.204	0.09413	2.167	14	0.009681
Arg1	0.818193	0.715239	1.28476	0.755505	1.08056	1.45276	0.959606	0.933365	0.329994	0.549242	0.876918	0.484817	0.681751	0.65543	0.864439	0.707768		Arg1	Yes	0.007026	1	0.6438	0.3562	0.1129	3.155	14	0.001774
Fizz1	1.10068	0.896401	1.1036	0.764929	1.11219	0.919166	1.10068	1.00236	0.318286	0.0429028	1.0085	0.296972	0.26672	0.520654	0.160806	0.620807		Fizz1	Yes	0.000167	1	0.4045	0.5955	0.1172	5.081	14	0.000169
Tgm2	0.956893	0.958435	1.04156	0.927507	1.29363	0.727707	1.0435	1.05076	0.534562	0.777239	0.41144	0.233057	0.665002	0.824408	0.330204	1.06714		Tgm2	Yes	0.003796	1	0.6054	0.3946	0.1139	3.464	14	0.001278
BAT	adv-gfp								adv-pvalb										Discovery?	P value	Mean of PV-KO-ad-GFP(n=8)	Mean of PV-KO-ad-pv(n=8)	Difference	SE of difference	t ratio	df	q value
CD301	1.0085	1.34463	1.08088	0.738496	1.00501	0.924797	0.839271	1.13892	0.644626	0.531619	0.57294	0.908706	0.90454	0.928815	0.0253638	0.0880164		CD301	Yes	0.008615	1.01	0.5756	0.4345	0.1424	3.052	14	0.004351
Mrc1	1	1	1.11593	0.915887	0.974843	0.851597	0.958096	1.18365	0.249696	0.539614	0.0979536	0.721086	0.561844	0.290829	0.447513	0.63728		Mrc1	Yes	1.2e-05	1	0.4432	0.5568	0.08418	6.614	14	2.3e-05
Arg1	0.870762	1.12924	0.776382	0.865857	0.82065	0.829227	0.975923	0.731961	0.588388	0.702144	0.817811	0.300482	0.84878	0.840636	0.379021	0.389677		Arg1	Yes	0.011417	0.875	0.6084	0.2666	0.09163	2.91	14	0.004613
Fizz1	0.390213	1.42944	0.57056	1.52344	0.954181	1.16258	0.957493	1.01209	0.58331	0.581292	0.078147	0.219506	0.417674	0.246103	0.340435	0.392414		Fizz1	Yes	0.000758	1	0.3574	0.6426	0.1501	4.283	14	0.000766
Tgm2	0.908415	0.913241	1.09158	0.70665	0.972027	1.54657	1.32783	0.533688	0.670853	0.610925	0.111806	0.363258	0.478445	0.222838	0.980387	0.420863		Tgm2	Yes	0.003874	1	0.4824	0.5176	0.1499	3.454	14	0.002609
figure2h
adv-gfp	adv-pvalb		Column B	adv-pvalb
61.7	58.3		vs.	vs.
65.8	61.2		Column A	adv-gfp
62.1	55.3
73.5	60.9		Unpaired t test
67.7	54.5		P value	0.0012
64.4	58.8		P value summary	**
63.2	62.1		Significantly different (P < 0.05)?	Yes
66.3	59		One- or two-tailed P value?	Two-tailed
56.4	44.7		t, df	t=3.645, df=26
54.6	51.3
52.3	52.5
60.2	45.7
61.7	49
62.6	51.4
figure2i
cd301	control			IL4			IL4+PVALB
WT	1.03115	1.12838	0.840464	1.77677	1.46841	2.00243	1.34972	1.04247	1.5966
KO	0.947815	0.848318	1.20387	1.98806	1.54507	1.69664	1.29107	1.1644	1.22774
Column B	wt
vs.	vs.
Column A	ko
Unpaired t test
P value	0.9779
P value summary	ns
Significantly different (P < 0.05)?	No
One- or two-tailed P value?	Two-tailed
t, df	t=0.02942, df=4
mrc1	control			IL4			IL4+PVALB
WT	0.874171	1.12583	1	2.1741	2.21327	2.13494	1.17943	1.19798	1.16088
KO	0.996534	1.00347	1	2.11693	2.14714	2.08673	1.21641	1.2157	1.21712
Column B	wt
vs.	vs.
Column A	ko
Unpaired t test
P value	0.1158
P value summary	ns
Significantly different (P < 0.05)?	No
One- or two-tailed P value?	Two-tailed
t, df	t=2.002, df=4
tgm2	control			IL4			IL4+PVALB
WT	0.955847	0.807066	1.23709	1.94278	1.91755	2.20381	0.855595	1.07053	1.36204
KO	0.920083	1.02082	1.0591	1.64734	2.53154	1.76907	1.01396	1.4822	0.913831
Column B	wt
vs.	vs.
Column A	ko
Unpaired t test
P value	0.9007
P value summary	ns
Significantly different (P < 0.05)?	No
One- or two-tailed P value?	Two-tailed
t, df	t=0.1329, df=4
[truncated: 1 more columns]

## Sheet: Figure3
figure3i
log(agonist)	Control
-12	-7.9683	-7.9683	1.14298
-11.301	13.4894	8.73107	8.91262
-10.301	14.8914	25.4454	16.7628
-9.60206	37.5592	13.0398	25.9106
-9.30103	85.3978	78.5998	71.793
-9	71.7621	70.4089	91.01
-8.69897	113.856	139.51	93.5689
-7.39794	90.5433	113.708	113.708
-6	90.5433	113.708	113.708
figure3j
log(agonist)	Control
-12	-1.7996	0.359921	1.43968
-11.301	3.73095	-0.29772	1.50574
-10.301	0.338975	1.72404	-1.04609
-9.60206	0.167074	4.50248	3.7016
-9.30103	5.1085	3.57585	2.04319
-9	2.78521	4.38661	1.18382
-8.69897	-6.91347	-10.5248	-14.1362
-7.39794	-9.0574	-15.7116	-20.1062
figure3k
-10	3.40074	0.399229	3
-9	3.30074	0.299229	3
-8.5	2.44946	0.152915	3
-8	1.31666	0.135436	3
-7.5	1.3638	0.124325	3
-7	1.16379	0.112532	3
-6	1.16379	0.12	3
figure3l
log(agonist)	0			PV-3nM			PV-10nM			PV-30nM
-12	1	0.03946	3	1	0.002784	3	1	0.086282	3	1	0.024093	3
-11	1.45448	0.302867	3	1.56857	0.160816	3	0.981861	0.038885	3	0.991151	0.012591	3
-10	2.03596	0.213036	3	1.6475	0.025409	3	0.975031	0.005238	3	1.08501	0.03465	3
-9.60206	3.40074	0.399229	3	2.44946	0.052915	3	1.11666	0.035436	3	1.3638	0.048919	3
-9	3.46906	0.156994	3	2.49478	0.01909	3	1.3299	0.045204	3	1.28119	0.031401	3
-8.39794	3.35167	0.020609	3	2.75152	0.122798	3	1.45072	0.018969	3	1.34356	0.039207	3
-7	4.58747	0.085101	3	3.10125	0.106551	3	1.49577	0.007329	3	1.62807	0.028706	3
figure3e
	p-akt			p-akt				t-akt				t-akt
figure3a
figure3b
	actin				p-akt473			p-akt308				t-akt				p-erk			p-4ebp1				p-pkc			t-pkc				t-erk				t-4ebp1
figure3c
	actin				p-akt473			p-akt308				t-akt		p-erk			t-erk			p-pkc			t-pkc
figure3d
	t-akt		p-akt473			p-erk			t-erk
figure3g						gfp				gfp			pv
	actin			pv

## Sheet: Figure4
figure4d
Ctrl	M-CSF	M-CSF+Pvalb	M-CSF+Pvalb+p1-0.1	M-CSF+Pvalb+p1-1	M-CSF+Pvalb+p1-10
0.904079	3.44088	1.98507	2.27135	3.20674	3.07123
1.0648	3.36847	1.85792	1.91023	3.27183	3.488
1.03112	3.24103	1.85792	2.27135	3.27183	3.488
Column B	M-CSF		Column C	M-CSF+Pvalb		Column D	M-CSF+Pvalb+p1-0.1
vs.	vs.		vs.	vs.		vs.	vs.
Column A	Ctrl		Column B	M-CSF		Column B	M-CSF
Unpaired t test			Unpaired t test			Unpaired t test
P value	<0.0001		P value	<0.0001		P value	0.0009
P value summary	****		P value summary	****		P value summary	***
Significantly different (P < 0.05)?	Yes		Significantly different (P < 0.05)?	Yes		Significantly different (P < 0.05)?	Yes
One- or two-tailed P value?	Two-tailed		One- or two-tailed P value?	Two-tailed		One- or two-tailed P value?	Two-tailed
t, df	t=30.84, df=4		t, df	t=20.09, df=4		t, df	t=8.962, df=4
figure4f
	Control					PV					pv+blocker
Cd301	0.982808	1.01719	1	1	1	0.477838	0.615398	0.363493	0.427193	0.515312	1.31913	0.784362	1.39937	1.13127	1.22313
Cd206	1.0279	0.972096	1	1	1	0.564158	0.568082	0.798298	0.615129	0.581228	0.989088	0.715218	0.784584	0.821635	0.923134
tgm2	1.12358	1.08156	0.964952	0.694251	1.13566	0.466611	0.6951	0.55892	0.87704	0.458729	0.633007	1.00605	1.16094	1.03578	0.745208
	Discovery?	P value	Mean of PV	Mean of pv+p1	Difference	SE of difference	t ratio	df	q value
Cd301	Yes	0.000316	0.4798	1.171	-0.6916	0.1149	6.022	8	0.000638
Cd206	No	0.009954	0.6254	0.8467	-0.2214	0.06591	3.359	8	0.010053
tgm2	No	0.041549	0.6113	0.9162	-0.3049	0.1258	2.425	8	0.027976
figure4b
	flag			pv
figure4c
	gfp			gfp			pvalb
figure4e
	actin			p-akt				t-akt			P-ERK				T-ERK			p-pkc				t-pkc			p-4ebp1			t-4ebp1

## Sheet: Figure5
figure5b
	WT						KO							Šídák's multiple comparisons test	Mean Diff.	95.00% CI of diff.	Below threshold?	Summary	Adjusted P Value
7	2717.63	2112.66	1923.36	2288.6	2088.1	1982.04	2089.91	2556.18	2466.47	2304.12	2916.29	2072.87
8	2715.78	2183.68	2187.09	2161.34	2575.59	2730.6	2101.16	2241.51	2111.04	2364.8	2034.74	2992.7		WT - KO
9	2553.63	3121.29	2337.76	2768.36	1821.38	2160.09	2886.16	3012.5	2059.19	2379.36	2714.61	2560.53		Row 1	-215.6	-949.5 to 518.3	No	ns	>0.9999
10	2400.59	2195.32	2026.85	2275.31	1885.31	2239.45	2040.38	2309.97	2656.1	2345.28	1946.5	2009.44		Row 2	118	-615.9 to 851.9	No	ns	>0.9999
11	2116.93	2124.38	2472.34	2387.86	2039.38	1908.9	2068.78	2172.88	2417.52	2186.2	1915.18	2286.45		Row 3	-141.6	-875.6 to 592.3	No	ns	>0.9999
12	2287.72	2273.89	2317.78	2236.74	2027.12	2501.06	2242.28	2406.86	2466.27	2454.8	2509.36	2174.15		Row 4	-47.48	-781.4 to 686.4	No	ns	>0.9999
13	2543.08	1952.37	1981.95	2528.84	1598.78	1723.49	2176.67	2391.51	2670.65	2415	1696.08	3142.26		Row 5	0.4657	-733.5 to 734.4	No	ns	>0.9999
14	2376.48	2032.73	2261.74	2258.15	2315.05	2053.69	2016.22	2763.51	2178.27	2117.11	2007.96	2184.52		Row 6	-101.6	-835.5 to 632.3	No	ns	>0.9999
15	2202.42	2883.93	2001.34	3015.52	1738.06	2545.28	2226.06	2191.49	3131.51	2569.68	1923.38	2055.99		Row 7	-360.6	-1095 to 373.3	No	ns	0.9631
16	2414.01	1882.69	2575.86	2074.35	2114.72	2097.74	2735.15	3207.35	2428.22	2324.19	2405.65	2371.97		Row 8	5.038	-728.9 to 739.0	No	ns	>0.9999
17	2796.83	2726.69	2333.36	2439.61	2430.06	2718.16	2134.13	2238.05	2781.83	3028.63	2588.92	3037.06		Row 9	48.07	-685.8 to 782.0	No	ns	>0.9999
18	3513.38	2499.86	2685.16	3463.51	3861.92	3589.18	4068.09	3083.76	3306.59	3164.64	3729.57	4155.09		Row 10	-385.5	-1119 to 348.4	No	ns	0.9288
19	2928.8	2716.35	2682.55	2958.48	4216.33	3657.1	4853.3	3798.45	4017.37	3220.18	4489.1	4755.04		Row 11	-60.65	-794.6 to 673.3	No	ns	>0.9999
20	3166.84	2765.74	4327.29	3544.4	3858.49	3591.3	4994.31	4676.36	4666.19	3764.85	4613.43	4530.48		Row 12	-315.8	-1050 to 418.1	No	ns	0.9922
21	3656.84	3679.32	4028.68	3180.78	3474.3	4029.99	5014.37	4648.37	4722.55	3751.39	4307.59	3619.35		Row 13	-995.6	-1730 to -261.7	Yes	***	0.0009
22	3395.91	2673.36	3110.85	3006.3	3609.77	3123.94	4808.11	2780.83	4059.2	3525.79	3205.92	4311.72		Row 14	-998.6	-1733 to -264.7	Yes	***	0.0008
23	3106.69	3501.33	2427.79	2851.96	2414.82	2837.57	3082.18	4377.59	3906.17	3250.25	2947.97	2906.67		Row 15	-669	-1403 to 64.97	No	ns	0.1145
0	3329.86	2942.68	3038.89	3561.78	2836.84	2997.96	2840.46	2845.66	4126.04	3278.43	3614.11	3623.78		Row 16	-628.6	-1362 to 105.3	No	ns	0.1826
1	2583.58	2354.3	3008.32	3044.51	2939.68	2622.95	3999.64	3926.95	3080.81	3130.88	3135.7	2787.72		Row 17	-555.1	-1289 to 178.8	No	ns	0.3794
2	3196.44	2881.18	2361.83	3031.79	2732.1	2935.29	2542.47	2777.35	3070.73	3253.16	2987.63	3417.14		Row 18	-270.1	-1004 to 463.8	No	ns	0.9991
3	3177.17	2431.35	3873.66	2876.72	2892.12	2939.14	4189.42	4224.03	2896.06	3296.91	2966.91	3180.11		Row 19	-584.7	-1319 to 149.2	No	ns	0.2884
4	3083.7	3116.43	3454.91	3450.79	2149.69	2623.59	2358.46	3533.34	2821.37	3190.91	2629.29	2540.09		Row 20	-151.6	-885.6 to 582.3	No	ns	>0.9999
5	2958.36	1929.06	2637.74	2913.51	2892.12	2939.14	3625.05	3002.2	2213.38	3086.23	2966.91	3180.11		Row 21	-427.2	-1161 to 306.7	No	ns	0.8336
6	3125.21	2735.47	2122.91	2660.97	2149.69	2623.59	2246.83	2685.45	2402.7	2132.2	2629.29	2540.09		Row 22	134.3	-599.6 to 868.2	No	ns	>0.9999
														Row 23	-300.7	-1035 to 433.3	No	ns	0.9959
														Row 24	130.2	-603.7 to 864.1	No	ns	>0.9999
figure5c
	WT						KO							Šídák's multiple comparisons test	Mean Diff.	95.00% CI of diff.	Below threshold?	Summary	Adjusted P Value
7	2398.03	2002.84	1569.85	2438.23	2088.1	1982.04	2114.88	2308.39	2074.22	2433.5	2916.29	2072.87
8	2535.45	2143.08	2044.07	2136.81	2575.59	2730.6	1924.74	1960.42	2331.9	2308.2	2034.74	2992.7		WT - KO
9	2518.52	2553.68	2264.11	2785.39	1821.38	2160.09	2308.95	2760.9	1843.54	2022.65	2714.61	2560.53		Row 1	-240.2	-1012 to 532.1	No	ns	>0.9999
10	2295.55	2161.17	1902.36	2032.35	1885.31	2239.45	2223.91	2026.45	2195.8	1960.57	1946.5	2009.44		Row 2	102.1	-670.1 to 874.4	No	ns	>0.9999
11	2034.17	2168.89	1935.58	2420.88	2039.38	1908.9	1934.54	1981.4	2062.36	1981.26	1915.18	2286.45		Row 3	-18	-790.3 to 754.2	No	ns	>0.9999
12	2196.23	1905.71	2368.12	2468.9	2027.12	2501.06	2020.03	2103.64	2262.76	2105.35	2509.36	2174.15		Row 4	25.59	-746.7 to 797.8	No	ns	>0.9999
13	2205.98	2045.94	1754.18	2483.35	1598.78	1723.49	1865.23	2016.19	2166.77	1884.89	1696.08	3142.26		Row 5	57.77	-714.5 to 830.0	No	ns	>0.9999
14	2593.74	1693.21	1970.37	2481.97	2315.05	2053.69	1973.76	2533.76	2319.78	2006.73	2007.96	2184.52		Row 6	48.64	-723.6 to 820.9	No	ns	>0.9999
15	2004.53	2599.59	1957.9	2842.06	1738.06	2545.28	1966.38	1935.12	2895.01	1899.31	1923.38	2055.99		Row 7	-160	-932.2 to 612.3	No	ns	>0.9999
16	2216.6	1660.75	2417.62	2196.72	2114.72	2097.74	2323.29	3000.17	2460.72	2453.9	2405.65	2371.97		Row 8	13.58	-758.7 to 785.8	No	ns	>0.9999
17	2378.37	1931.91	2196.05	2225.57	2430.06	2718.16	2576.58	1915.51	2491.65	2440.24	2588.92	3037.06		Row 9	168.7	-603.5 to 941.0	No	ns	>0.9999
18	3185.21	2745.7	2143.16	3193.72	3861.92	3589.18	3161.69	2807.57	2810.28	3333.84	3729.57	4155.09		Row 10	-385.3	-1158 to 387.0	No	ns	0.9569
19	2461.52	2419.78	2828.48	3123.23	4216.33	3657.1	4310.62	3071.61	3763.68	2928.78	4489.1	4755.04		Row 11	-195	-967.2 to 577.3	No	ns	>0.9999
20	3111.57	2283.8	3732.55	3106.03	3858.49	3591.3	4762.87	4624.27	4530.12	3386.08	4613.43	4530.48		Row 12	-213.2	-985.4 to 559.1	No	ns	>0.9999
21	3426.83	3558.36	4110.18	3389.68	3474.3	4029.99	4837.52	4609.18	4654.55	3972.69	4307.59	3619.35		Row 13	-768.7	-1541 to 3.517	No	ns	0.0523
22	3784.22	2596.94	3092.06	2634.26	3609.77	3123.94	4934.25	3152.25	4567.81	3565.47	3205.92	4311.72		Row 14	-1127	-1899 to -355.0	Yes	***	0.0002
23	2357.84	3359.75	2662.89	3217.06	2414.82	2837.57	3800.7	3568.49	3318.43	3334.77	2947.97	2906.67		Row 15	-668.6	-1441 to 103.7	No	ns	0.1693
0	3549.93	3056.93	2568.3	2988.68	2836.84	2997.96	2285.11	3526.67	4379.54	3120.52	3614.11	3623.78		Row 16	-816	-1588 to -43.79	Yes	*	0.0282
1	2449.14	1895.14	3102.73	2906.97	2939.68	2622.95	4144.43	3551.55	3034.07	3293.65	3135.7	2787.72		Row 17	-504.5	-1277 to 267.7	No	ns	0.6573
2	2778.61	3148.72	2189.03	2740.86	2732.1	2935.29	2417.24	2898.91	3740.5	3314.95	2987.63	3417.14		Row 18	-425.2	-1197 to 347.1	No	ns	0.8924
3	3285.67	1623.08	3253.36	2989.84	2892.12	2939.14	3371.04	4058.83	2529.35	3424.51	2966.91	3180.11		Row 19	-671.8	-1444 to 100.5	No	ns	0.1636
4	3235.23	3136.93	3160.97	3341.6	2149.69	2623.59	2704.93	3271.32	2968.31	3461.3	2629.29	2540.09		Row 20	-375.3	-1148 to 397.0	No	ns	0.9672
5	2564.96	1748.55	3092.97	2240.21	2892.12	2939.14	3302.43	3560.61	2273.46	2842.26	2966.91	3180.11		Row 21	-424.6	-1197 to 347.7	No	ns	0.8936
6	3354.71	2679.78	1877.67	2758.05	2149.69	2623.59	2451.8	2187.59	2487.26	2680.76	2629.29	2540.09		Row 22	12.13	-760.1 to 784.4	No	ns	>0.9999
														Row 23	-441.3	-1214 to 330.9	No	ns	0.855
														Row 24	77.78	-694.5 to 850.0	No	ns	>0.9999
figure5d
	WT						KO							Šídák's multiple comparisons test	Mean Diff.	95.00% CI of diff.	Below threshold?	Summary	Adjusted P Value
7	0.263108	0.221779	0.280862	0.273387	0.320178	0.280862	0.256706	0.299305	0.251572	0.264085	0.282394	0.283424
8	0.281851	0.276257	0.292395	0.26966	0.245384	0.292395	0.242222	0.247726	0.28439	0.260937	0.300587	0.358577		WT - KO
9	0.344633	0.293372	0.258042	0.241778	0.313213	0.258042	0.300681	0.357983	0.237545	0.241664	0.215997	0.25416		Row 1	0.0004483	-0.1076 to 0.1085	No	ns	>0.9999
10	0.29499	0.252203	0.252195	0.309231	0.231978	0.252195	0.274875	0.263329	0.284516	0.245594	0.253458	0.252904		Row 2	-0.006083	-0.1141 to 0.1019	No	ns	>0.9999
11	0.286946	0.264896	0.268513	0.249153	0.280763	0.268513	0.24197	0.253325	0.259375	0.258479	0.237573	0.300248		Row 3	0.01684	-0.09118 to 0.1249	No	ns	>0.9999
12	0.247271	0.317894	0.28304	0.232979	0.228527	0.28304	0.254355	0.278234	0.28752	0.26383	0.273176	0.248526		Row 4	0.003019	-0.1050 to 0.1110	No	ns	>0.9999
13	0.279859	0.246067	0.247725	0.257506	0.208371	0.247725	0.243431	0.270738	0.277129	0.241685	0.218574	0.310163		Row 5	0.0113	-0.09672 to 0.1193	No	ns	>0.9999
14	0.239065	0.26869	0.286515	0.284542	0.297515	0.286515	0.25391	0.329081	0.282282	0.248169	0.2708	0.260033		Row 6	-0.002148	-0.1102 to 0.1059	No	ns	>0.9999
15	0.363141	0.255126	0.345835	0.282014	0.303391	0.345835	0.252755	0.254336	0.345763	0.235904	0.322614	0.369937		Row 7	-0.01241	-0.1204 to 0.09561	No	ns	>0.9999
16	0.236078	0.316969	0.303414	0.398645	0.314218	0.403415	0.281579	0.380886	0.284074	0.288881	0.496316	0.461849		Row 8	0.003095	-0.1049 to 0.1111	No	ns	>0.9999
17	0.278612	0.285739	0.31475	0.442132	0.448562	0.41475	0.312417	0.251263	0.289777	0.273447	0.471217	0.46861		Row 9	0.01901	-0.08901 to 0.1270	No	ns	>0.9999
18	0.383501	0.271699	0.407233	0.482938	0.416437	0.407233	0.386793	0.354992	0.334889	0.389285	0.424638	0.512302		Row 10	-0.03681	-0.1448 to 0.07121	No	ns	0.9997
19	0.326994	0.362594	0.438929	0.412563	0.388691	0.438929	0.546579	0.38437	0.448693	0.331935	0.370616	0.368091		Row 11	0.01964	-0.08838 to 0.1277	No	ns	>0.9999
20	0.296139	0.475315	0.353606	0.35953	0.411591	0.353606	0.588885	0.555443	0.536576	0.382862	0.350983	0.419505		Row 12	-0.005643	-0.1137 to 0.1024	No	ns	>0.9999
21	0.468768	0.327934	0.343736	0.379686	0.358736	0.343736	0.589374	0.557745	0.543489	0.444527	0.544916	0.412068		Row 13	-0.0136	-0.1216 to 0.09442	No	ns	>0.9999
22	0.342068	0.398125	0.373748	0.323959	0.373708	0.373748	0.592213	0.380793	0.530452	0.394128	0.33369	0.397573		Row 14	-0.09741	-0.2054 to 0.01061	No	ns	0.1247
23	0.446881	0.346173	0.314641	0.278171	0.327398	0.314641	0.46048	0.428172	0.372136	0.367503	0.327107	0.351045		Row 15	-0.1449	-0.2529 to -0.03690	Yes	**	0.001
0	0.41998	0.340101	0.266374	0.362303	0.31819	0.266374	0.274798	0.428659	0.509372	0.338722	0.289664	0.273165		Row 16	-0.07392	-0.1819 to 0.03410	No	ns	0.5712
1	0.257609	0.404212	0.283518	0.20945	0.261252	0.283518	0.50917	0.426903	0.350329	0.361132	0.294965	0.345316		Row 17	-0.04642	-0.1544 to 0.06160	No	ns	0.9923
2	0.228669	0.287056	0.265158	0.233022	0.279925	0.265158	0.394396	0.343093	0.426201	0.362371	0.260176	0.350017		Row 18	-0.02351	-0.1315 to 0.08451	No	ns	>0.9999
3	0.233586	0.431142	0.220457	0.2453	0.239578	0.220457	0.412947	0.489838	0.283313	0.373912	0.222287	0.243947		Row 19	-0.09804	-0.2061 to 0.009975	No	ns	0.1184
4	0.435458	0.414798	0.296241	0.20039	0.278505	0.296241	0.342217	0.393047	0.345383	0.377393	0.262571	0.258709		Row 20	-0.09621	-0.2042 to 0.01181	No	ns	0.1372
5	0.237177	0.41302	0.218739	0.215069	0.253228	0.218739	0.404552	0.435858	0.268645	0.308281	0.217862	0.271445		Row 21	-0.07262	-0.1806 to 0.03540	No	ns	0.6047
6	0.360226	0.261774	0.247992	0.231883	0.293794	0.247992	0.301143	0.275003	0.297708	0.296211	0.285988	0.237658		Row 22	-0.009614	-0.1176 to 0.09840	No	ns	>0.9999
														Row 23	-0.05845	-0.1665 to 0.04957	No	ns	0.9072
														Row 24	-0.008342	-0.1164 to 0.09968	No	ns	>0.9999
figure5f
	wt										ko
UCP1	0.791517	1	1	1.27694	0.931542	0.791517	0.654402	1.3456	1.27694	0.931542	3.02659	2.23392	1.72698	3.73279	3.36768	3.02659	2.82843	3.62675	3.73279	3.36768
PGC1-α	1.38501	0.539575	1	0.809127	1.07542	1.38501	0.539575	1.04042	1.15045	1.07542	1.86447	3.0806	2.3319	3.00016	1.68512	1.86447	2.16473	2.34987	1.3942	1.4019
Cidea	0.91031	1.087	0.914214	1.07406	1.01442	0.91031	1.087	0.714214	1.27406	1.01442	0.657211	1.26576	1.58557	1.45397	1.18921	1.69169	1.15947	0.974997	2.2974	1.31494
Prdm16	1.25544	0.544572	0.623385	1.41735	1.15925	1.25544	0.544572	0.623385	1.41735	1.15925	1.31821	1.93667	1.12755	2.59834	2.69353	2.03496	1.31494	2.12755	2.48557	2.00696
Cytc	1.47737	0.91893	0.928513	1.05557	0.81962	1.27737	0.91893	0.728513	1.05557	0.81962	1.81962	2.68445	0.912582	3.11594	3.24157	3.25748	2.68445	0.912582	1.46409	2.89109
	Discovery?	P value	Mean of WT	Mean of KO	Difference	SE of difference	t ratio	df	q value
UCP1	Yes	<0.000001	1	3.067	-2.067	0.2216	9.328	18	<0.000001
PGC1-α	Yes	4.7e-05	1	2.114	-1.114	0.2095	5.315	18	2.4e-05
Cidea	Yes	0.026034	1	1.359	-0.359	0.148	2.425	18	0.005259
Prdm16	Yes	0.000237	1	1.964	-0.9644	0.211	4.571	18	8e-05
Cytc	Yes	0.000471	1	2.298	-1.298	0.3048	4.26	18	0.000119
figure5g
	wt								ko									Šídák's multiple comparisons test	Mean Diff.	95.00% CI of diff.	Below threshold?	Summary	Adjusted P Value
0	10	9.7	11.7	11.7	11.3	11.2	12.2	12.1	7.9	10.8	10.7	11.3	8.8	12.8	8.9	7.7
15	6.7	6	7	7	7.8	6.7	7.8	8.1	4.9	4.4	4.4	4.3	4.9	4.1	4.1	4		wt - ko
30	5.1	4.6	5.1	4.1	5	5.5	5	6.1	3.3	4.3	3.2	4.2	2.4	3.5	4.1	3.7		0	1.375	-0.2383 to 2.988	No	ns	0.1364
60	4.5	5.6	2.3	2.3	3.1	3.7	6.1	7.9	4.7	4.6	3.3	3.9	3.8	4.9	4.3	3.1		15	2.75	1.137 to 4.363	Yes	****	<0.0001
90	6.4	7	4.6	4.6	5.9	7.7	6.4	9.8	5.9	6	6.7	3.9	4.2	4.3	4.9	4.4		30	1.475	-0.1383 to 3.088	No	ns	0.0911
120	6.7	8.2	5.2	5.2	7.3	7.6	6.2	8.6	7.2	7.5	9.1	5.2	5.4	7	5.7	5.9		60	0.3625	-1.251 to 1.976	No	ns	0.9913
																		90	1.513	-0.1008 to 3.126	No	ns	0.0778
																		120	0.25	-1.363 to 1.863	No	ns	0.9989
figure5h																		Šídák's multiple comparisons test	Mean Diff.	95.00% CI of diff.	Below threshold?	Summary	Adjusted P Value
	wt								ko
0	5	6.2	4.8	6.1	4.4	4.8	5.5	4.2	4.6	4.8	4.8	4.6	5	5	5.1	4.7		wt - wt
15	12.5	13.6	15.1	15.8	13	11.4	13.6	12.4	12.7	11	11.2	9	12.3	9.9	10.4	10.4		0	0.3	-1.092 to 1.692	No	ns	0.993
30	10.5	11.2	11.7	15.5	10.8	10.2	11.4	11.1	10.6	10.9	11.8	9.5	12.3	10.5	9.5	9.2		15	2.563	1.170 to 3.955	Yes	****	<0.0001
60	9	8.7	8.7	9.7	9	9.6	9.5	8.1	6	8.4	8.2	8.5	9.3	9.8	8.6	8.4		30	1.013	-0.3800 to 2.405	No	ns	0.2806
90	7.4	6.8	6.2	8.9	7.9	7.9	7.1	6.8	6	7.3	7.3	8.5	7	7.6	7.2	7		60	0.6375	-0.7550 to 2.030	No	ns	0.7762
120	5.7	6.4	5.8	8.6	6.8	5.4	6.8	6.4	5	6.5	7.8	7.4	6	6.3	5.3	6.3		90	0.1375	-1.255 to 1.530	No	ns	>0.9999
																		120	0.1625	-1.230 to 1.555	No	ns	0.9998
figure5j
		WT						PVKO
Ucp1		1.00346	1.06067	0.873559	1.3803	0.826437	0.855581	1.04607	0.70955	0.755224	0.750008	1.15267	1.12895
Pgc1a		0.966676	1.17373	0.946782	0.796146	1.32052	0.796146	0.769026	1.29334	0.655698	1.21512	0.847394	0.871217
cidea		0.89514	1.35678	1.11743	0.876718	0.801173	0.95276	1.21435	0.841004	1.06451	1.3381	1.40463	1.05715
prdm16		1.0176	0.676034	0.690239	1.22703	1.45919	0.929913	1.65309	0.873674	1.23556	0.996656	1.23556	0.956056
cytc		1.20203	1.2883	0.910965	0.832468	0.898423	0.86782	0.930106	1.09086	1.55344	1.2883	0.94965	1.37123
	Discovery?	P value	Mean of WT	Mean of PVKO	Difference	SE of difference	t ratio	df	q value
Ucp1	No	0.538111	1	0.9237	0.07626	0.1196	0.6375	10	0.679365
Pgc1a	No	0.6756	1	0.942	0.05803	0.1346	0.431	10	0.682356
cidea	No	0.226654	1	1.153	-0.1533	0.119	1.288	10	0.572302
prdm16	No	0.374976	1	1.158	-0.1584	0.1706	0.9286	10	0.63121
cytc	No	0.156428	1	1.197	-0.1973	0.1287	1.532	10	0.572302
figure5k
		WT						PVKO							Šídák's multiple comparisons test	Mean Diff.	95.00% CI of diff.	Below threshold?	Summary	Adjusted P Value
0		8.7	8.8	4.9	6.4	7.7	7.3	7.6	8.7	8	7.7	8.9	7.8
15		11.5	15.1	11.2	14.9	10.9	15.8	15.2	15.9	13	19.8	12.5	13.9		WT - PVKO
30		10.8	13.2	9.7	12.5	7.5	14	7.7	13.2	9.8	11.8	12.9	12.5		0	-0.8167	-4.126 to 2.493	No	ns	0.9852
60		10.6	11.2	6.2	8.2	4.1	10.2	6.4	9.3	7.7	10.6	11.9	10.2		15	-1.817	-5.126 to 1.493	No	ns	0.5971
90		9.2	9.4	8.4	7.9	6.6	6.3	6.5	8.2	8.3	7.2	15.4	9.4		30	-0.03333	-3.343 to 3.276	No	ns	>0.9999
120		7.9	9.7	6.2	6.3	7.6	7.4	7.6	6.9	10.9	10.1	7.6	7.9		60	-0.9333	-4.243 to 2.376	No	ns	0.9711
															90	-1.2	-4.510 to 2.110	No	ns	0.9078
															120	-0.9833	-4.293 to 2.326	No	ns	0.9627
figure5l
		WT						PVKO							Šídák's multiple comparisons test	Mean Diff.	95.00% CI of diff.	Below threshold?	Summary	Adjusted P Value
0		8.6	8.4	7.2	8.2	7.3	7.9	7.3	8.4	7.7	7.7	6.5	7.9
15		5.3	4.9	4.4	5.1	4.9	4.6	3.9	4.8	4.4	5.3	4.7	4.2		WT - PVKO
30		4.3	3.5	3.3	4.1	5	4.7	3.5	3.4	3.7	2.4	4.3	5.4		0	0.35	-0.8785 to 1.579	No	ns	0.9696
60		5.7	4.8	4.8	4.3	4	4.2	4.8	4.7	2.8	4.4	5.3	4		15	0.3167	-0.9119 to 1.545	No	ns	0.9815
90		6.5	6.7	5.2	4.3	4.8	4.5	5.5	4.7	4.3	5.3	5.7	4.7		30	0.3667	-0.8619 to 1.595	No	ns	0.9619
120		8.2	7.4	4.9	6.9	6.3	4.8	6.4	5.9	6.9	7.2	7	5.5		60	0.3	-0.9285 to 1.529	No	ns	0.986
															90	0.3	-0.9285 to 1.529	No	ns	0.986
															120	-0.06667	-1.295 to 1.162	No	ns	>0.9999
figure5n
scWAT	wt-sc						ko-sc								Discovery?	P value	Mean of wt-sc	Mean of ko-sc	Difference	SE of difference	t ratio	df	q value
Basal	426.649	413.293	474.356	421.176	434.746	467.619	472.471	447.225	515.318	533.577	565.588	487.543		Basal	No	0.010609	439.6	503.6	-63.98	20.41	3.134	10	0.021431
Maximal	409.058	466.011	579.908	402.933	608.743	586.512	599.583	771.593	553.598	599.71	741.908	562.793		Maximal	No	0.038472	508.9	638.2	-129.3	54.29	2.382	10	0.038857
BAT	wt-sc						ko-sc								Discovery?	P value	Mean of wt-sc	Mean of ko-sc	Difference	SE of difference	t ratio	df	q value
Basal	393.727	426.628	425.485	427.87	485.315	443.002	494.728	540.902	498.717	504.568	524.624	502.518		Basal	Yes	0.000293	433.7	511	-77.34	14.27	5.42	10	0.000296
Maximal	502.599	550.74	505.235	511.586	564.239	523.069	650.644	514.14	654.037	635.332	518.518	652.125		Maximal	No	0.025847	526.2	604.1	-77.89	29.79	2.614	10	0.013053
Muscle	wt-sc						ko-sc								Discovery?	P value	Mean of wt-sc	Mean of ko-sc	Difference	SE of difference	t ratio	df	q value
Basal	440.37	345.549	173.311	350.158	330.085	137.191	309.992	270.521	440.168	248.983	403.9	275.973		Basal	No	0.626023	296.1	324.9	-28.81	57.31	0.5028	10	0.632283
Maximal	726.041	474.764	345.507	607.31	445.518	403.292	574.731	588.762	564.195	495.439	438.386	540.259		Maximal	No	0.60431	500.4	533.6	-33.22	62.09	0.535	10	0.632283
figure5a														figure5i
	gapdh					ucp1								p-akt						t-akt						p-gsk					t-gsk
														figure5m
														p-akt						t-akt						p-gsk					t-gsk
figure5e
	gapdh				ucp1				gapdh				ucp1

## Sheet: Figure6
figure6a
	KO-Adv-GFP								KO-Adv-PV									Šídák's multiple comparisons test	Mean Diff.	95.00% CI of diff.	Below threshold?	Summary	Adjusted P Value			figure6d
7	2015.53	2602.78	3362.75	1521.1	2206.11	2166.33	2015.53	2166.33	2839.98	2071.97	1932.73	1449.04	2421.28	1992.74	2421.28	1992.74											ucp1			gapdh
8	2746.94	2015.53	2284.2	1678.69	2996.34	2040.77	2746.94	2040.77	2485.55	2604.17	2016.57	2468.17	2171.56	2529.28	2171.56	2529.28		KO-Adv-GFP - KO-Adv-PV
9	2297.09	3117.36	2390.26	2371.65	2027.66	2000.16	2297.09	2000.16	2978.78	2479.49	2073.81	1804.93	1573.45	1656.96	1573.45	1656.96		Row 1	116.8	-669.0 to 902.7	No	ns	>0.9999
10	2046.38	2040.38	2595.86	1777.75	2736.41	2795.21	2046.38	2795.21	2216.56	2401.11	1898.3	1764.65	1695.58	1811.29	1695.58	1811.29		Row 2	-53.25	-839.1 to 732.6	No	ns	>0.9999
11	2677.3	2103.14	2389.47	1545.51	2136.32	2498.49	2677.3	2498.49	2790.73	2633.78	1989.37	2207.35	2260.8	1929.48	2260.8	1929.48		Row 3	338	-447.9 to 1124	No	ns	0.9924
12	2625	2834.47	3018.98	1905.13	2728.02	2016.85	2625	2016.85	2264.19	2319.54	1983.63	1426.56	2082.2	1766.76	2082.2	1766.76		Row 4	442.4	-343.4 to 1228	No	ns	0.873
13	1981.66	2400.28	2478.32	2228.74	2146.26	3372.85	1981.66	3372.85	2395.75	2457.45	2179.08	1674.1	1664.01	2380.12	1664.01	2380.12		Row 5	65.53	-720.3 to 851.4	No	ns	>0.9999
14	2594.82	2228.67	2322.8	1631.27	2647.19	1991.09	2594.82	1991.09	2914.3	2636.31	2260.18	1969.83	1685.07	1977.77	1685.07	1977.77		Row 6	509.8	-276.0 to 1296	No	ns	0.6727
15	2134.61	2519.41	2568.07	2011.43	2086.44	2746.93	2134.61	2746.93	2629.07	2325.92	1797.24	1827.64	2370.34	1756.88	2370.34	1756.88		Row 7	396	-389.9 to 1182	No	ns	0.9533
16	2389.14	2162.22	2606.12	2450.22	3042.11	3146.93	2389.14	3146.93	2751.76	2417.91	2364.72	1373.85	2179.62	2042.46	2179.62	2042.46		Row 8	111.9	-673.9 to 897.8	No	ns	>0.9999
17	2610	3771.49	3108.21	2590.49	2224.19	2286.24	2610	2286.24	3104.85	3015.2	2613.53	2803.59	2048.82	2118.19	2048.82	2118.19		Row 9	264.3	-521.6 to 1050	No	ns	0.9998
18	3302.46	4385.31	3305.91	2309.79	3277.94	3634.28	3302.46	3634.28	3926.87	3230.31	3447	2041.27	2169.08	2168	2169.08	2168		Row 10	497.6	-288.3 to 1283	No	ns	0.7145
19	3766.25	4314.62	4389.5	3352.26	4005.24	4224.4	3766.25	4224.4	4320.15	3492.41	3847.98	3861.49	3927.82	3494.81	3927.82	3494.81		Row 11	202	-583.9 to 987.8	No	ns	>0.9999				ucp1			gapdh
20	4093.36	4285.36	4371.56	3999.48	3779.11	5090.66	4093.36	5090.66	3193.83	3652.08	3460.26	3500.26	3413.85	3603.96	3413.85	3603.96		Row 12	729.1	-56.75 to 1515	No	ns	0.0993
21	4420.53	3977.05	3942.99	3642.08	4040.91	5403.43	4420.53	5403.43	4025.48	3791.14	4130.54	3859.7	3509.7	3022.69	3509.7	3022.69		Row 13	209.5	-576.4 to 995.3	No	ns	>0.9999
22	3953.08	2468.43	2389.44	3671.41	4320.95	4910.39	3953.08	4910.39	2984.9	3652.51	3445.25	4647.92	3449.71	3023.17	3449.71	3023.17		Row 14	870.2	84.34 to 1656	Yes	*	0.0163
23	3174.18	3408.82	3235.21	3557.82	2920.63	4543.5	3174.18	4543.5	3420.02	3331.26	2548.46	4358.49	2823.14	3331.78	2823.14	3331.78		Row 15	797.4	11.57 to 1583	Yes	*	0.0432
0	3795.78	2808.29	3390.5	3125.88	4218.4	4995.3	3795.78	4995.3	2968.75	3912.27	3640.39	4463.54	3335.56	3392.88	3335.56	3392.88		Row 16	362.6	-423.2 to 1148	No	ns	0.982
1	3226.07	3330.39	3249.35	1817.7	4273.49	2685.7	3226.07	2685.7	3124.57	3779.08	3782.7	4190.6	1848.68	2849.51	1848.68	2849.51		Row 17	323.7	-462.1 to 1110	No	ns	0.9957
2	3053.21	3614.88	3838.29	2073.69	2222.42	3613.1	3053.21	3613.1	3710.61	3419.82	2465.13	2950.89	2992.18	1889.82	2992.18	1889.82		Row 18	335.4	-450.4 to 1121	No	ns	0.9931
3	3505.29	3857.93	2473.33	3231.86	2854.14	2611.52	3505.29	2611.52	2702.66	3085.28	3977.04	2289.2	1872.58	2254.48	1872.58	2254.48		Row 19	27.64	-758.2 to 813.5	No	ns	>0.9999
4	2292.31	3064.73	2602.73	2389.7	2615.93	3343.62	2292.31	3343.62	3382.31	2646.59	2217.41	3106.77	2476.38	1864.77	2476.38	1864.77		Row 20	346.4	-439.4 to 1132	No	ns	0.9896
5	2562.01	1951.66	3137.68	2838.2	3241.26	3083.55	2562.01	3083.55	2550.58	2394.56	2534.14	2099.06	2207.14	2172.48	2207.14	2172.48		Row 21	542.8	-243.0 to 1329	No	ns	0.556
6	2507.43	3528.11	2287.39	2081.92	2219.08	2186.66	2507.43	2186.66	2301.68	2726.72	2206	2235.76	2596.89	1874.77	2596.89	1874.77		Row 22	238.7	-547.2 to 1025	No	ns	>0.9999
																		Row 23	515.3	-270.6 to 1301	No	ns	0.6536
																		Row 24	136.4	-649.4 to 922.2	No	ns	>0.9999
figure6b
	KO-Adv-GFP								KO-Adv-PV									Šídák's multiple comparisons test	Mean Diff.	95.00% CI of diff.	Below threshold?	Summary	Adjusted P Value
7	2083.31	2447.96	3224.63	2235.73	1874.04	1968.42	2083.31	1968.42	2781	2024.2	1804.77	2084.1	2225.43	1763.92	1763.92	2225.43
8	2787.7	1801.74	2064.85	2184.34	2519.38	1664.5	2787.7	1664.5	2432.17	2468.67	1939.42	2151.46	1962.36	2147.62	2147.62	1962.36		KO-Adv-GFP - KO-Adv-PV
9	2414.87	3109.95	2268.73	2164.13	1696.19	1622.14	2414.87	1622.14	3080.73	2424.46	2074.95	1883.5	1382.35	1419.82	1419.82	1382.35		Row 1	116.8	-669.0 to 902.7	No	ns	>0.9999
10	2007.15	1841.95	2240.67	2158.72	2340.45	2336.84	2007.15	2336.84	2117.28	2268.24	1755.26	1716.82	1455.54	1482.95	1482.95	1455.54		Row 2	-53.25	-839.1 to 732.6	No	ns	>0.9999
11	2619.99	1764.57	2370.35	2212.65	1801.07	2156.29	2619.99	2156.29	2550.14	2524.63	1873.08	1989.09	1888.3	1599.59	1599.59	1888.3		Row 3	338	-447.9 to 1124	No	ns	0.9924
12	2085.71	2680.09	2843.19	2179.61	2312.57	1625.02	2085.71	1625.02	2031.73	1964.73	1968.46	1811.24	1904.78	1452.11	1452.11	1904.78		Row 4	442.4	-343.4 to 1228	No	ns	0.873
13	2292.8	1676.95	2186.73	1918.43	1934.88	2996.14	2292.8	2996.14	2179.25	2213.41	2016.2	1394.18	1464.06	1964.54	1964.54	1464.06		Row 5	65.53	-720.3 to 851.4	No	ns	>0.9999
14	1964.69	2411.93	2393.35	2041.64	2322.48	1617.17	1964.69	1617.17	2409.2	2667.85	1796.08	1604.18	1423.37	1676.58	1676.58	1423.37		Row 6	509.8	-276.0 to 1296	No	ns	0.6727
15	2673.28	1751.18	2591.49	1731.74	1845.14	2282.55	2673.28	2282.55	3026.3	2468.43	2286.59	1596.67	2066.12	1446.32	1446.32	2066.12		Row 7	396	-389.9 to 1182	No	ns	0.9533
16	1976.59	2319.98	2272.47	2251.52	2752.75	2890.84	1976.59	2890.84	2494.04	2434.87	1840.51	1113.51	1870.67	1801.36	1801.36	1870.67		Row 8	111.9	-673.9 to 897.8	No	ns	>0.9999
17	2280.6	2637.48	2968.97	2471.62	2058.08	1981.31	2280.6	1981.31	3108.53	2548.08	2880.47	2446.94	1823.36	1912.55	1912.55	1823.36		Row 9	264.3	-521.6 to 1050	No	ns	0.9998
18	2644.51	3805.14	2917.35	2300.79	3025.8	3239.5	2644.51	3239.5	3122.99	3299.07	2525.64	1778.9	2006.65	1993.52	1993.52	2006.65		Row 10	497.6	-288.3 to 1283	No	ns	0.7145
19	3759.07	4298.08	3531.09	3292.57	3684.12	3934.27	3799.07	3934.27	4238.31	3572.05	3451.36	3505.47	3678.43	3224.49	3224.49	3678.43		Row 11	202	-583.9 to 987.8	No	ns	>0.9999
20	3903.35	4118.84	4338.84	3934.01	3608.62	4976.54	3903.35	4976.54	4233.75	3687.65	3934.63	3672.12	3373.73	3441.71	3441.71	3373.73		Row 12	729.1	-56.75 to 1515	No	ns	0.0993
21	4283.89	4293.64	4288.95	4546.92	3833.06	5422.52	4283.89	5422.52	3290.89	3936.43	3368.33	3595.3	3499.09	2878.76	2878.76	3499.09		Row 13	209.5	-576.4 to 995.3	No	ns	>0.9999
22	4574.47	3907.93	3930.26	4408.76	4078.97	4897.62	4574.47	4897.62	4150.07	4019.05	4123.95	4419.03	3367.64	2836.58	2836.58	3367.64		Row 14	870.2	84.34 to 1656	Yes	*	0.0163
23	4041.78	3906.14	3946.18	3438.61	2829.92	4602.44	4041.78	4602.44	3130.19	3893.43	3446.59	4169.43	2870.44	3229.81	3229.81	2870.44		Row 15	797.4	11.57 to 1583	Yes	*	0.0432
0	2945.42	2924.77	3047.63	2948.75	3987.37	5065.74	2945.42	5065.74	3656.91	3390.22	2643.74	4243.87	3278.82	3135.95	3135.95	3278.82		Row 16	362.6	-423.2 to 1148	No	ns	0.982
1	4031.79	3206.87	3779.13	1711.22	3979.3	2767.3	4031.79	2767.3	3181.52	4263.79	3298.79	4085.41	1858.96	2629.65	2629.65	1858.96		Row 17	323.7	-462.1 to 1110	No	ns	0.9957
2	3177.37	2734.47	2799.59	1892.71	1965.89	3678.98	3177.37	3678.98	2855.41	3939.01	4154.06	2810.64	2923.42	1631.47	1631.47	2923.42		Row 18	335.4	-450.4 to 1121	No	ns	0.9931
3	2810.8	4030.08	3745.19	3007.3	2557.67	2587.71	2810.8	2587.71	4012.44	4008.34	2743.61	2175.37	1795.39	1917.86	1917.86	1795.39		Row 19	27.64	-758.2 to 813.5	No	ns	>0.9999
4	3646.25	2927.14	3018.27	2348.22	2264.42	3309.67	3646.25	3309.67	2737.47	3603.6	3410.89	2869.42	2364.76	1547.2	1547.2	2364.76		Row 20	346.4	-439.4 to 1132	No	ns	0.9896
5	2703.89	3857.9	2068.65	2752.77	2925.95	3097.13	2703.89	3097.13	3309.13	2494.61	2737.31	1786.21	2019.96	1839.07	1839.07	2019.96		Row 21	542.8	-243.0 to 1329	No	ns	0.556
6	2507.43	3528.11	2287.39	1966.85	1913.67	2169.41	2507.43	2169.41	2081.92	2219.08	2186.66	1861.66	2331.22	1538.2	1538.2	2331.22		Row 22	238.7	-547.2 to 1025	No	ns	>0.9999
																		Row 23	515.3	-270.6 to 1301	No	ns	0.6536
																		Row 24	136.4	-649.4 to 922.2	No	ns	>0.9999
figure6c
	KO-Adv-GFP						KO-Adv-PV							Šídák's multiple comparisons test	Mean Diff.	95.00% CI of diff.	Below threshold?	Summary	Adjusted P Value
7	0.228897	0.334303	0.287082	0.322805	0.228897	0.287082	0.272999	0.2515	0.327049	0.293252	0.315324	0.235933
8	0.388748	0.22598	0.307093	0.279044	0.388748	0.307093	0.199248	0.181086	0.214676	0.370237	0.311505	0.253539		KO-Adv-GFP - KO-Adv-PV
9	0.230343	0.306426	0.304943	0.237308	0.230343	0.304943	0.193922	0.194153	0.232406	0.262005	0.29078	0.218321		Row 1	-0.001165	-0.1039 to 0.1016	No	ns	>0.9999
10	0.23446	0.238487	0.325311	0.315541	0.23446	0.325311	0.242022	0.257357	0.248222	0.321825	0.319175	0.232351		Row 2	0.06107	-0.04166 to 0.1638	No	ns	0.8068
11	0.348672	0.304899	0.385024	0.254133	0.348672	0.385024	0.156098	0.241821	0.226876	0.268414	0.256139	0.2403		Row 3	0.03712	-0.06561 to 0.1399	No	ns	0.9993
12	0.219219	0.24315	0.297531	0.275298	0.219219	0.297531	0.183968	0.19157	0.305913	0.274324	0.286187	0.248733		Row 4	0.00877	-0.09396 to 0.1115	No	ns	>0.9999
13	0.301454	0.298087	0.322984	0.246524	0.301454	0.322984	0.215451	0.19228	0.255646	0.290989	0.329967	0.217217		Row 5	0.1061	0.003398 to 0.2089	Yes	*	0.0359
14	0.229817	0.235358	0.347156	0.319818	0.229817	0.347156	0.202928	0.272325	0.225684	0.362689	0.301154	0.27258		Row 6	0.01021	-0.09252 to 0.1129	No	ns	>0.9999
15	0.28448	0.344932	0.304221	0.24967	0.28448	0.304221	0.150117	0.249568	0.2663	0.297285	0.291661	0.218564		Row 7	0.04866	-0.05407 to 0.1514	No	ns	0.9752
16	0.33084	0.253479	0.386361	0.283276	0.33084	0.386361	0.311224	0.236471	0.277628	0.36199	0.300557	0.336036		Row 8	0.01196	-0.09077 to 0.1147	No	ns	>0.9999
17	0.459109	0.373362	0.376153	0.321339	0.459109	0.376153	0.226524	0.25256	0.285336	0.363833	0.397228	0.300056		Row 9	0.04975	-0.05298 to 0.1525	No	ns	0.9684
18	0.507096	0.455833	0.449925	0.395271	0.507096	0.449925	0.432443	0.458637	0.46032	0.499718	0.426443	0.411832		Row 10	0.02454	-0.07819 to 0.1273	No	ns	>0.9999
19	0.488347	0.433852	0.564384	0.45169	0.488347	0.564384	0.442768	0.403737	0.478515	0.492527	0.432679	0.460677		Row 11	0.08995	-0.01278 to 0.1927	No	ns	0.156
20	0.50661	0.463184	0.55661	0.487245	0.50661	0.55661	0.4348	0.415959	0.40108	0.376516	0.460438	0.486598		Row 12	0.01263	-0.09011 to 0.1154	No	ns	>0.9999
21	0.4617	0.494724	0.507057	0.522002	0.4617	0.507057	0.526096	0.406775	0.399747	0.481048	0.471776	0.487626		Row 13	0.04668	-0.05605 to 0.1494	No	ns	0.9846
22	0.283436	0.33646	0.307369	0.465403	0.283436	0.307369	0.494052	0.336207	0.443951	0.358229	0.455164	0.406922		Row 14	0.08358	-0.01915 to 0.1863	No	ns	0.255
23	0.360527	0.483129	0.388717	0.336679	0.360527	0.388717	0.505231	0.39397	0.447075	0.421632	0.395068	0.305618		Row 15	0.0302	-0.07254 to 0.1329	No	ns	>0.9999
0	0.38301	0.487735	0.489058	0.471218	0.38301	0.489058	0.477162	0.219559	0.375342	0.369122	0.499539	0.381333		Row 16	-0.08518	-0.1879 to 0.01756	No	ns	0.2267
1	0.331041	0.250711	0.36734	0.368815	0.331041	0.36734	0.334152	0.352895	0.245242	0.3373	0.455719	0.491516		Row 17	-0.02505	-0.1278 to 0.07768	No	ns	>0.9999
2	0.485471	0.32291	0.493422	0.328714	0.485471	0.493422	0.259083	0.219861	0.291633	0.473681	0.468047	0.320169		Row 18	0.06351	-0.03923 to 0.1662	No	ns	0.7502
3	0.349411	0.293699	0.397195	0.433004	0.349411	0.397195	0.349295	0.290478	0.239939	0.329385	0.420911	0.395356		Row 19	-0.03342	-0.1362 to 0.06931	No	ns	0.9999
4	0.479998	0.367313	0.284077	0.324751	0.479998	0.284077	0.231733	0.256358	0.28073	0.411134	0.299759	0.332572		Row 20	0.09616	-0.006575 to 0.1989	No	ns	0.0918
5	0.22171	0.248939	0.425508	0.244607	0.22171	0.425508	0.245682	0.300311	0.240658	0.287557	0.354169	0.333785		Row 21	0.03242	-0.07031 to 0.1352	No	ns	>0.9999
6	0.304918	0.294056	0.329325	0.321924	0.304918	0.329325	0.230111	0.231037	0.336826	0.339884	0.268415	0.243537		Row 22	0.06799	-0.03474 to 0.1707	No	ns	0.6339
														Row 23	0.004303	-0.09843 to 0.1070	No	ns	>0.9999
														Row 24	0.03911	-0.06362 to 0.1418	No	ns	0.9986
figure6e
scWAT	ad-gfp								ad-pvalb
Ucp1	0.974013	1.02599	1.06403	0.840624	1.40399	1.15231	0.814809	0.724237	0.52651	0.521064	0.694734	0.463144	0.179186	0.0682519	0.0041491	0.224847
Pcg1a	0.740625	0.929071	1.07093	1.10329	0.853708	0.804863	0.859646	1.63786	0.432813	0.624951	0.834429	0.447159	0.260944	0.213427	0.418069	0.955191
dml6	1.10531	0.894687	1.11042	2.18269	0.396696	0.603366	0.868203	0.838629	0.175082	1.02063	0.215552	0.491787	0.711756	0.203924	0.172672	1.22218
Prdml6	0.920456	1.04155	1.07954	0.875833	0.765104	1.51438	0.988784	0.814354	0.506533	0.50478	1.27936	0.918893	0.387892	0.328446	0.283954	1.60817
Cytc	0.873036	0.350895	0.6826	0.236369	1.48588	1.09529	0.787346	1.44304	0.22054	0.0100012	0.0275142	0.0494228	0.374779	0.176915	0.374779	0.175431
	Discovery?	P value	Mean of PV-KO-ad-GFP(n=8)	Mean of PV-KO-ad-pv(n=8)	Difference	SE of difference	t ratio	df	q value
Ucp1	Yes	5.5e-05	1	0.3352	0.6648	0.1166	5.7	14	0.000111
Pcg1a	Yes	0.003766	1	0.5234	0.4766	0.1374	3.468	14	0.002536
dml6	No	0.068128	1	0.5267	0.4733	0.2395	1.977	14	0.034405
Prdml6	No	0.177949	1	0.7273	0.2727	0.1923	1.418	14	0.071891
Cytc	Yes	0.00113	0.8693	0.1762	0.6931	0.17	4.078	14	0.001141
BAT	ad-gfp								ad-pvalb
Ucp1	0.986138	1.01386	1.65555	0.934531	0.672364	0.679391	1.12686	0.931297	0.749947	0.2444	1.02204	0.00496949	0.410331	1.06608	0.495623	0.747353
Pcg1a	0.704132	0.375536	1.29587	1.62116	1.46614	0.957288	0.695935	0.883942	1.1842	0.644845	1.0014	0.101322	0.243825	0.333793	0.103451	0.516121
Cidea	1.00689	0.918735	1.08127	0.714447	0.517596	1.53677	1.15261	1.0717	0.686685	0.404693	0.496511	0.0705553	0.488937	0.472996	0.200253	0.912389
Prdml6	0.627724	0.989603	1.0104	1.1041	0.711138	0.881603	1.05205	1.62339	0.666613	0.569958	0.743911	0.643139	0.371111	0.656652	0.339905	0.568378
Cytc	0.235371	1.42209	0.968818	1.03118	0.825311	0.6342	0.623305	0.696411	0.00581622	0.779749	1.21673	0.0372403	0.610478	1.00075	0.0047571	0.124507
	Discovery?	P value	Mean of PV-KO-ad-GFP(n=8)	Mean of PV-KO-ad-pv(n=8)	Difference	SE of difference	t ratio	df	q value
Ucp1	No	0.03167	1	0.5926	0.4074	0.1707	2.387	14	0.026944
Pcg1a	No	0.035569	1	0.5161	0.4839	0.2081	2.326	14	0.026944
Cidea	Yes	0.002093	1	0.4666	0.5334	0.1417	3.764	14	0.004089
Prdml6	Yes	0.002699	1	0.57	0.43	0.1183	3.636	14	0.004089
Cytc	No	0.142052	0.8046	0.4725	0.3321	0.2134	1.556	14	0.086083
figure6f
bat		WT										ko													Discovery?	P value	Mean of WT	Mean of ko	Difference	SE of difference	t ratio	df	q value
UCP1			0.871368	0.921676	1.17473	1.21616	0.974378	0.841686				0.769681	0.490502	0.630092	0.630092	0.698607	0.561576							UCP1	Yes	0.000664	1	0.6301	0.3699	0.07616	4.857	10	0.000671
PGC1-α			0.990172	1.0681	1.0668	1.09253	0.885015	0.897385				0.540614	0.827981	0.387608	0.356672	0.528219	0.528219							PGC1-α	Yes	0.000119	1	0.5282	0.4718	0.07761	6.079	10	0.0002
Cidea			1.22646	0.859595	1.01919	1.14678	0.84318	0.904789				0.477808	0.390642	0.562393	0.480389	0.516637	0.438979							Cidea	Yes	2e-05	1	0.4778	0.5222	0.06937	7.528	10	0.000101
Prdm16			0.862803	1.06747	1.09634	1.18645	0.873136	0.913798				0.547887	0.557349	0.633604	0.452708	0.66202	0.433754							Prdm16	Yes	4.9e-05	1	0.5479	0.4521	0.06671	6.778	10	0.000123
Cytc			1.17828	0.91072	1.09983	0.95084	0.903042	0.957296				0.645221	0.448219	0.842223	0.645221	0.700986	0.589456							Cytc	Yes	0.000489	1	0.6452	0.3548	0.07005	5.065	10	0.000617
figure6f
scWAT		4℃-WT										4℃-KO													Discovery?	P value	Mean of 4℃-WT	Mean of 4℃-KO	Difference	SE of difference	t ratio	df	q value
UCP1			0.982895	1.02642	1.03849	1.08424	0.99863	0.869322				0.530785	0.730785	0.430785	0.380785	0.398136	0.333433							UCP1	Yes	1.1e-05	1	0.4675	0.5325	0.06624	8.04	10	5.7e-05
PGC1-α			1.08781	0.841901	0.849194	1.19674	0.957087	1.06727				0.51289	0.51289	0.51289	0.541001	0.763166	0.634504							PGC1-α	Yes	0.00015	1	0.5796	0.4204	0.0712	5.905	10	0.000379
Cidea			1.00322	1.01828	1.1158	0.935465	0.827965	1.09928				0.557311	0.741827	0.499569	0.899569	0.470305	0.528833							Cidea	Yes	0.000833	1	0.6162	0.3838	0.08154	4.707	10	0.001052
Prdm16			1.15678	0.944932	1.05558	1.18368	0.823192	0.835833				0.477129	0.891599	0.434364	0.734364	0.455633	0.613095							Prdm16	Yes	0.002276	1	0.601	0.399	0.0982	4.063	10	0.002298
Cytc			0.944816	1.08467	1.26856	0.838593	0.958406	0.904952				0.577891	0.677891	0.423085	0.731444	0.361989	0.395046							Cytc	Yes	0.000368	1	0.5279	0.4721	0.08977	5.259	10	0.00062
figure6g
	Ad-GFP			Ad-PVALB				Šídák's multiple comparisons test	Mean Diff.	95.00% CI of diff.	Below threshold?	Summary	Adjusted P Value
1	5367.38	308.996	8	5581.86	350.946	8
	5558.29	199.77	8	5511.87	288.261	8		Ad-GFP - Ad-PVALB
3	5795.62	240.332	8	5538.27	305.506	8		Row 1	-214.5	-939.7 to 510.7	No	ns	0.9999
	6086.69	49.3626	8	5728.72	36.8089	8		Row 2	46.42	-678.8 to 771.7	No	ns	>0.9999
5	6108.14	324.661	8	5809.2	23.1968	8		Row 3	257.4	-467.9 to 982.6	No	ns	0.9982
	5975.16	138.959	8	6230.65	94.8274	8		Row 4	358	-367.3 to 1083	No	ns	0.9379
7	6376.57	146.551	8	6432.33	126.984	8		Row 5	298.9	-426.3 to 1024	No	ns	0.9894
	6297.34	41.4831	8	6192.72	198.858	8		Row 6	-255.5	-980.7 to 469.7	No	ns	0.9984
9	6811.89	101.164	8	6839.77	155.87	8		Row 7	-55.77	-781.0 to 669.5	No	ns	>0.9999
	6710.61	220.518	8	6484.45	23.9068	8		Row 8	104.6	-620.6 to 829.9	No	ns	>0.9999
11	6385.13	145.662	8	6280.42	133.406	8		Row 9	-27.87	-753.1 to 697.4	No	ns	>0.9999
	6231.36	129.184	8	5842.95	186.791	8		Row 10	226.2	-499.1 to 951.4	No	ns	0.9997
13	6437.64	93.8179	8	6042.27	54.1738	8		Row 11	104.7	-620.5 to 829.9	No	ns	>0.9999
	6237.23	29.4749	8	5319.51	24.3366	8		Row 12	388.4	-336.8 to 1114	No	ns	0.8809
15	5993.66	132.552	8	5663.58	127.668	8		Row 13	395.4	-329.9 to 1121	No	ns	0.8646
	6027.72	94.4628	8	5696.6	100.813	8		Row 14	917.7	192.5 to 1643	Yes	**	0.003
17	6041.59	258.481	8	5832.35	95.2061	8		Row 15	330.1	-395.1 to 1055	No	ns	0.9704
	6315.83	91.503	8	5850.91	199.495	8		Row 16	331.1	-394.1 to 1056	No	ns	0.9695
19	6470.28	82.224	8	5543.55	91.4231	8		Row 17	209.2	-516.0 to 934.5	No	ns	0.9999
								Row 18	464.9	-260.3 to 1190	No	ns	0.6463
								Row 19	926.7	201.5 to 1652	Yes	**	0.0026
figure6h								Šídák's multiple comparisons test	Mean Diff.	95.00% CI of diff.	Below threshold?	Summary	Adjusted P Value
	Ad-GFP			Ad-PVALB
1	4997.61	199.411	8	4845.35	229.627	8		Ad-GFP - Ad-PVALB
	5206.47	169.821	8	5067.46	226.306	8		Row 1	152.3	-483.2 to 787.7	No	ns	>0.9999
3	5648.78	143.942	8	5172.73	44.5834	8		Row 2	139	-496.4 to 774.4	No	ns	>0.9999
	5640.37	315.657	8	5283.89	36.9258	8		Row 3	476	-159.4 to 1111	No	ns	0.3571
5	5428.22	147.781	8	5737.95	105.964	8		Row 4	356.5	-278.9 to 991.9	No	ns	0.8132
	5902.01	210.159	8	5970.34	188.949	8		Row 5	-309.7	-945.1 to 325.7	No	ns	0.9307
7	5862.39	37.0702	8	5777.26	221.96	8		Row 6	-68.33	-703.7 to 567.1	No	ns	>0.9999
	6379.89	100.074	8	6387.54	134.923	8		Row 7	85.14	-550.3 to 720.5	No	ns	>0.9999
9	6250.97	149.197	8	6000.04	13.0293	8		Row 8	-7.644	-643.1 to 627.8	No	ns	>0.9999
	6095.33	218.581	8	5941.4	120.171	8		Row 9	250.9	-384.5 to 886.3	No	ns	0.9901
11	5904.99	105.562	8	5380.07	81.8934	8		Row 10	153.9	-481.5 to 789.3	No	ns	>0.9999
	5804.19	36.257	8	5583.42	35.0098	8		Row 11	524.9	-110.5 to 1160	No	ns	0.2129
13	5371.52	135.018	8	5154.63	36.6598	8		Row 12	220.8	-414.6 to 856.2	No	ns	0.9976
	5347.82	118.529	8	5072.06	187.612	8		Row 13	216.9	-418.5 to 852.3	No	ns	0.9981
15	5842.45	34.2232	8	4857.04	91.4537	8		Row 14	275.8	-359.7 to 911.2	No	ns	0.9748
	5566.7	199.23	8	5253.67	112.863	8		Row 15	985.4	350.0 to 1621	Yes	****	<0.0001
17	5769.22	71.3746	8	5350.38	187.241	8		Row 16	313	-322.4 to 948.4	No	ns	0.9247
								Row 17	418.8	-216.6 to 1054	No	ns	0.577
figure6i								Šídák's multiple comparisons test	Mean Diff.	95.00% CI of diff.	Below threshold?	Summary	Adjusted P Value
	Ad-GFP			Ad-PVALB
1	0.842043	0.012541	8	0.842145	0.012541	8		Ad-GFP - Ad-PVALB
	0.827672	0.025312	8	0.736508	0.025312	8		Row 1	-0.000102	-0.1091 to 0.1089	No	ns	>0.9999
3	0.79295	0.029822	8	0.776005	0.019822	8		Row 2	0.09116	-0.01782 to 0.2002	No	ns	0.2029
	0.772904	0.015287	8	0.716927	0.015287	8		Row 3	0.01695	-0.09204 to 0.1259	No	ns	>0.9999
5	0.788323	0.009595	8	0.74241	0.009595	8		Row 4	0.05598	-0.05301 to 0.1650	No	ns	0.9137
	0.756236	0.016659	8	0.688282	0.016659	8		Row 5	0.04591	-0.06308 to 0.1549	No	ns	0.9866
7	0.732664	0.006239	8	0.690348	0.016239	8		Row 6	0.06795	-0.04103 to 0.1769	No	ns	0.6917
	0.738961	0.012147	8	0.686511	0.012147	8		Row 7	0.04232	-0.06667 to 0.1513	No	ns	0.9946
9	0.743484	0.010582	8	0.711276	0.010582	8		Row 8	0.05245	-0.05654 to 0.1614	No	ns	0.9503
	0.775995	0.010929	8	0.715969	0.010929	8		Row 9	0.03221	-0.07678 to 0.1412	No	ns	0.9999
11	0.774244	0.012923	8	0.708666	0.002923	8		Row 10	0.06003	-0.04896 to 0.1690	No	ns	0.8544
	0.70819	0.00936	8	0.74157	0.00936	8		Row 11	0.06558	-0.04341 to 0.1746	No	ns	0.7456
13	0.795975	0.01356	8	0.643523	0.00356	8		Row 12	-0.03338	-0.1424 to 0.07561	No	ns	0.9998
	0.747557	0.018331	8	0.703383	0.018331	8		Row 13	0.1525	0.04346 to 0.2614	Yes	***	0.0006
15	0.754708	0.093318	8	0.821618	0.093318	8		Row 14	0.04417	-0.06481 to 0.1532	No	ns	0.9912
	0.715603	0.006457	8	0.681338	0.006457	8		Row 15	-0.06691	-0.1759 to 0.04208	No	ns	0.7158
17	0.746078	0.01861	8	0.74	0.00861	8		Row 16	0.03427	-0.07472 to 0.1433	No	ns	0.9996
	0.746313	0.011402	8	0.664962	0.011402	8		Row 17	0.006078	-0.1029 to 0.1151	No	ns	>0.9999
19	0.713313	0.005283	8	0.688992	0.005283	8		Row 18	0.08135	-0.02764 to 0.1903	No	ns	0.3768
								Row 19	0.02432	-0.08467 to 0.1333	No	ns	>0.9999
figure6j
		WT-Adv-GFP				WT-Adv-Pvalb				Stat6 KO-Adv-GFP				Stat6 KO-Adv-Pvalb
Ucp1		1.02976	0.970239	1		0.286852	0.343734	0.3841		1.2683	0.956711	0.823591		0.963085	0.964919	1.16123
Cidea		1.0006	0.999396	1		0.464639	0.396167	0.59221		1.36453	1.03419	0.914152		1.27166	0.988833	0.981231
Cox8b		1.09668	0.903317	1		0.566066	0.343657	0.529992		0.947752	1.158	1.12555		1.26852	0.824318	0.912369
	Discovery?	P value	Mean of WT-Adv-GFP	Mean of WT-Adv-Pvalb	Difference	SE of difference	t ratio	df	q value
Ucp1	Yes	3.7e-05	1	0.3382	0.6618	0.03303	20.04	4	0.000111
Cidea	Yes	0.000852	1	0.4843	0.5157	0.05744	8.977	4	0.001291
Cox8b	Yes	0.004221	1	0.4799	0.5201	0.08869	5.864	4	0.004263
	Discovery?	P value	Mean of Stat6 KO-Adv-GFP	Mean of Stat6 KO-Adv-Pvalb	Difference	SE of difference	t ratio	df	q value
Ucp1	No	0.931139	1.016	1.03	-0.01355	0.1473	0.09198	4	0.940451
Cidea	No	0.892743	1.104	1.081	0.02372	0.1651	0.1436	4	0.940451
Cox8b	No	0.643263	1.077	1.002	0.07536	0.1507	0.5001	4	0.940451
	Discovery?	P value	Mean of WT-Adv-Pvalb	Mean of Stat6 KO-Adv-Pvalb	Difference	SE of difference	t ratio	df	q value
Ucp1	Yes	0.000641	0.3382	1.03	-0.6915	0.07154	9.666	4	0.000647
Cidea	Yes	0.005896	0.4843	1.081	-0.5962	0.1115	5.347	4	0.002978
Cox8b	Yes	0.026613	0.4799	1.002	-0.5218	0.1523	3.427	4	0.00896

## Sheet: Figure7
figure7b						figure7c						figure7d						figure7e						figure7f
NGT	DM		Column B	DM		25.3684	30.42		Pearson r			22.9737	76		Pearson r			22.9737	85		Pearson r			22.9737	8.26			X vs. Column A			figure7a
22.9737	25.3684		vs.	vs.		27.8947	30.12		r	0.2759		14.9474	71		r	0.3152		14.9474	89		r	0.261		14.9474	10.3		Pearson r				pv				transferrin
14.9474	27.8947		Column A	NGT		17.7632	31.51		95% confidence interval	0.06122 to 0.4662		15.0526	83		95% confidence interval	0.1040 to 0.4992		15.0526	94		95% confidence interval	0.04527 to 0.4535		15.0526	4.78		r	0.2277
15.0526	17.7632					22.3947	30.4		R squared	0.07611		16.6316	72		R squared	0.09932		16.6316	96		R squared	0.06814		16.6316	5.17		95% confidence interval	0.009854 to 0.4249
16.6316	22.3947		Unpaired t test			21.1316	34.5					18.1316	86					18.1316	94					18.1316	5.26		R squared	0.05185
18.1316	21.1316		P value	0.0011		45.9474	34.4		P value			16.8947	90		P value			16.8947	85		P value			16.8947	4.46
16.8947	45.9474		P value summary	**		35.4474	32.9		P (two-tailed)	0.0127		16.3947	94		P (two-tailed)	0.0042		16.3947	89		P (two-tailed)	0.0186		16.3947	4.99		P value
16.3947	35.4474		Significantly different (P < 0.05)?	Yes		29.9737	32.9		P value summary	*		13.4737	90		P value summary	**		13.4737	94		P value summary	*		13.4737	4.28		P (two-tailed)	0.0409
13.4737	29.9737		One- or two-tailed P value?	Two-tailed		22.7105	31		Significant? (alpha = 0.05)	Yes		14.3158	80		Significant? (alpha = 0.05)	Yes		14.3158	94		Significant? (alpha = 0.05)	Yes		14.3158	3.95		P value summary	*
14.3158	22.7105		t, df	t=3.378, df=79		19	36.2					12.6842	72					12.6842	85					12.6842	5.1		Significant? (alpha = 0.05)	Yes
12.6842	19					24.0526	40.3		Number of XY Pairs	81		16.1053	86		Number of XY Pairs	81		16.1053	89		Number of XY Pairs	81		16.1053	4.83
16.1053	24.0526					24.6842	31.4					21.0789	90					21.0789	94					21.0789	4.87		Number of XY Pairs	81
21.0789	24.6842					23.4737	31.3					14.6316	94					14.6316	96					14.6316	4.82
14.6316	23.4737					35.0789	30.5					15.6316	76					15.6316	94					15.6316	3.77
15.6316	35.0789					30.1053	31.5					15.9474	71					15.9474	89					15.9474	4.09
15.9474	30.1053					28.5263	32.2					18.0263	83					18.0263	94					18.0263	5.18
18.0263	28.5263					17.1316	30.4					21.8684	72					21.8684	96					21.8684	4.59
21.8684	17.1316					17.5789	33.8					15.7632	86					15.7632	94					15.7632	5.07
15.7632	17.5789					19.1053	31.3					15.6316	90					15.6316	101					15.6316	5.26
15.6316	19.1053					18.1579	36.3					16.7632	94					16.7632	98					16.7632	5.03
16.7632	18.1579					18.5526	35.27					14.0263	90					14.0263	98					14.0263	4.84
14.0263	18.5526					16.1842	34.11					16.1053	92					16.1053	100					16.1053	5.1
16.1053	16.1842					20.8158	33.6					17.1053	80					17.1053	94					17.1053	5.48
17.1053	20.8158					22.2105	31.8					25.3684	121					25.3684	115					25.3684	7
	22.2105					46.3421	30.5					27.8947	105					27.8947	104					27.8947	12.8
	46.3421					22.1316	31					17.7632	95					17.7632	98					17.7632	12.5
	22.1316					25.3421	31.7					22.3947	98					22.3947	98					22.3947	5.8
	25.3421					16.0526	31.4					21.1316	120					21.1316	119					21.1316	9.2
	16.0526					23.3158	30.8					45.9474	102					45.9474	105					45.9474	10.5
	23.3158					20.0263	30.4					35.4474	105					35.4474	108					35.4474	7.73
	20.0263					26.7368	33.5					29.9737	103					29.9737	105					29.9737	8.7
	26.7368					19.0263	31.1					22.7105	110					22.7105	105					22.7105	8.1
	19.0263					19.2105	32.2					19	103					19	105					19	7.56
	19.2105					22.3421	31.1					24.0526	117					24.0526	115					24.0526	6.19
	22.3421					16.9737	32.2					24.6842	135					24.6842	136					24.6842	10.44
	16.9737					20.5	32.1					23.4737	106					23.4737	107					23.4737	5.49
	20.5					22.2895	30.7					35.0789	103					35.0789	100					35.0789	9.07
	22.2895					15.6842	31.4					30.1053	105					30.1053	101					30.1053	13.88
	15.6842					25.1316	31.3					28.5263	103					28.5263	100					28.5263	5.57
	25.1316					17.1053	31.2					17.1316	112					17.1316	105					17.1316	6.73
	17.1053					16.2895	31					17.5789	99					17.5789	103					17.5789	8.26
	16.2895					20.1053	30.6					19.1053	104					19.1053	108					19.1053	6.71
	20.1053					16.3158	33.5					18.1579	100					18.1579	106					18.1579	10
	16.3158					21.8158	31.1					18.5526	103					18.5526	105					18.5526	7.43
	21.8158					18.9474	30.4					16.1842	105					16.1842	106					16.1842	15.21
	18.9474					11.0526	37.4					20.8158	102					20.8158	105					20.8158	9.63
	11.0526					13.8158	30.8					22.2105	111					22.2105	112					22.2105	3.99
	13.8158					17.2632	31					46.3421	104					46.3421	101					46.3421	9.09
	17.2632					16.9737	29.03					22.1316	105					22.1316	110					22.1316	7.8
	16.9737					18.8947	29.59					25.3421	103					25.3421	106					25.3421	6.29
	18.8947					30.1053	26.77					16.0526	110					16.0526	108					16.0526	8.02
	30.1053					15.3421	36.3					23.3158	101					23.3158	108					23.3158	7.47
	15.3421					16.5263	24.66					20.0263	107					20.0263	109					20.0263	6.11
	16.5263					14.2895	35.27					26.7368	95					26.7368	100					26.7368	6.72
	14.2895					17.5789	34.48					19.0263	119					19.0263	118					19.0263	6.07
	17.5789					15.1579	23.72					19.2105	103					19.2105	105					19.2105	4.7
	15.1579					13.0526	24.75					22.3421	101					22.3421	107					22.3421	6.62
	13.0526					16.7632	38.76					16.9737	104					16.9737	103					16.9737	9.19
	16.7632					22.9737	24.9					20.5	109					20.5	107					20.5	9.65
						14.9474	21.7					22.2895	104					22.2895	101					22.2895	9.6
						15.0526	24.2					15.6842	103					15.6842	102					15.6842	5.48
						16.6316	23.1					25.1316	115					25.1316	110					25.1316	6.9
						18.1316	22					17.1053	104					17.1053	115					17.1053	8.78
						16.8947	23.9					16.2895	102					16.2895	105					16.2895	5.76
						16.3947	22.8					20.1053	100					20.1053	104					20.1053	8.13
						13.4737	22.5					16.3158	98					16.3158	101					16.3158	3.63
						14.3158	23.4					21.8158	108					21.8158	112					21.8158	6.03
						12.6842	23.4					18.9474	102					18.9474	106					18.9474	8.69
						16.1053	22.5					11.0526	102					11.0526	103					11.0526	8.9
						21.0789	20.7					13.8158	112					13.8158	107					13.8158	10.26
						14.6316	25					17.2632	105					17.2632	105					17.2632	4.42
						15.6316	24.2					16.9737	96					16.9737	99					16.9737	8.09
						15.9474	21.2					18.8947	108					18.8947	103					18.8947	6.03
						18.0263	23					30.1053	96					30.1053	99					30.1053	9
						21.8684	21.5					15.3421	103					15.3421	105					15.3421	12.7
						15.7632	24.1					16.5263	96					16.5263	98					16.5263	8
						15.6316	29					14.2895	105					14.2895	106					14.2895	15.21
						16.7632	24.3					17.5789	100					17.5789	102					17.5789	15.21
						14.0263	22.73					15.1579	93					15.1579	95					15.1579	6.28
						16.1053	24.6					13.0526	89					13.0526	92					13.0526	6.81
						17.1053	21.3					16.7632	108					16.7632	110					16.7632	7.22
figure7g
	peptide-0										peptide-5										peptide-1						peptide-10
1	0	0	0	0	0	0	0	0	0	0	0	0	0	0	0	0	0	0	0	0	0	0	0	0	0	0	0	0	0	0	0	0
3	-1.2	-0.6	0.4	0.1	1.9	0	-0.1	0.3	0.3	0.2	-0.7	-0.7	0.1	-0.1	-0.1	0.3	-0.8	-1.2	-1.9	0	-0.9	0.8	-0.6	0.4	0.8	0.9	-0.4	-0.7	-0.5	-0.8	-0.4	-0.5
5	-1	-0.5	0.7	0.2	1.4	-0.2	-0.6	-0.1	0.6	-0.1	-1.1	-1.1	-0.3	-0.6	-0.1	0	-1	-1.1	-1.7	-0.2	0.3	0.5	0.5	-1	0.2	-0.5	-0.3	-1	-1	-1.9	-1.1	-0.7
7	-0.9	-1	0.6	0.2	2.1	-0.7	-0.6	-1.1	0.5	0.2	-1.1	-1.4	-0.8	-0.9	-1.1	-1.2	-0.8	-1.5	-1.9	-0.1	0.7	0.6	0.2	0.6	-0.9	-1	-0.6	-1.2	-0.9	-1.8	-1.4	-0.9
9	-1.7	-1.1	0	0.3	1.8	-0.4	-0.7	-0.7	0.7	-0.4	-0.7	-0.8	-0.4	-0.9	-0.8	-1.9	-1	-1.6	-1.8	-0.8	0.7	0	0.3	0.8	-1.7	-1.1	-0.9	-1.5	-1.4	-2	-1.8	-1.3
11	-1.1	-0.7	0.3	-0.2	1.7	0.1	-1	-2.1	1.5	0.5	-0.7	-1.4	-1.4	-1.3	-1.3	-2.2	-1.2	-1.7	-1.8	-1.9	1	0.3	-0.2	0.5	-1.1	-0.7	-1.5	-1.9	-1.6	-1.9	-1.8	-1.8
13	-1.4	-1.5	0.1	-0.1	2.1	-0.1	-0.1	-1.8	0.6	0.3	-1	-1.8	-2.3	-1.4	-1.5	-1.5	-1.5	-1.8	-2.2	-2.2	0.6	0.1	-0.1	0.3	-1.4	-1.5	-1.9	-2.1	-2.5	-2.3	-2	-2.2
Šídák's multiple comparisons test	Mean Diff.	95.00% CI of diff.	Below threshold?	Summary	Adjusted P Value		Šídák's multiple comparisons test	Predicted (LS) mean diff.	95.00% CI of diff.	Below threshold?	Summary	Adjusted P Value
wt - peptide-5mg/kg							wt - peptide-10mg/kg
Row 1	0	-0.8893 to 0.8893	No	ns	>0.9999		Row 1	0	-1.069 to 1.069	No	ns	>0.9999
Row 2	0.64	-0.2493 to 1.529	No	ns	0.3114		Row 2	0.68	-0.3886 to 1.749	No	ns	0.4604
Row 3	0.76	-0.1293 to 1.649	No	ns	0.1403		Row 3	1.04	-0.02860 to 2.109	No	ns	0.0611
Row 4	1.01	0.1207 to 1.899	Yes	*	0.0167		Row 4	1.063	-0.005266 to 2.132	No	ns	0.0519
Row 5	0.85	-0.03933 to 1.739	No	ns	0.0696		Row 5	1.263	0.1947 to 2.332	Yes	*	0.0114
Row 6	1.39	0.5007 to 2.279	Yes	***	0.0003		Row 6	1.65	0.5814 to 2.719	Yes	***	0.0004
Row 7	1.53	0.6407 to 2.419	Yes	****	<0.0001		Row 7	1.977	0.9081 to 3.045	Yes	****	<0.0001
Figure7i			Column B	HFD-Peptide1
HFD-WT	HFD-Peptide1		vs.	vs.
4.59158	3.78947		Column A	HFD-WT
5.09	3.48105
3.97053	3.86421		Unpaired t test
4.08263	3.71263		P value	0.002
4.43947	3.62		P value summary	**
4.22316	3.51947		Significantly different (P < 0.05)?	Yes
			One- or two-tailed P value?	Two-tailed
			t, df	t=4.141, df=10
figure7k														Šídák's multiple comparisons test	Mean Diff.	95.00% CI of diff.	Below threshold?	Summary	Adjusted P Value
	Con						peptide-5mg/kg
7	1265	1605	1374	1623	1334	1215	1277	1470	1593	1727	1416	1720		Group A - Group B
8	1895	1506	1441	1629	1474	1141	1487	2106	1648	1848	1467	1651		11	-131.2	-685.1 to 422.8	No	ns	>0.9999
9	1434	1692	1181	1187	1478	1708	1660	1379	2270	2206	1545	1745		12	-186.8	-740.8 to 367.1	No	ns	0.9998
10	1545	1339	1305	1435	1423	1492	1421	1252	1952	1625	2023	1904		13	-354.2	-908.1 to 199.8	No	ns	0.6952
11	1756	1535	1609	1374	2232	1595	2239	1815	2554	2013	462	1296		14	-273	-826.9 to 280.9	No	ns	0.962
12	1708	1533	1618	1363	1683	1288	1560	2258	2114	1830	1581	1811		15	-46.33	-600.3 to 507.6	No	ns	>0.9999
13	1338	1737	1333	1266	1410	1365	1474	1556	1820	1708	1661	2323		16	-326.8	-880.8 to 227.1	No	ns	0.8166
14	1683	1523	1455	1605	1655	1352	1560	1598	1927	1776	1580	1805		17	-348.8	-902.8 to 205.1	No	ns	0.7206
15	1485	1542	1294	1408	1434	1747	1780	1569	1733	1670	1909	1384		18	-162.2	-716.1 to 391.8	No	ns	>0.9999
16	1766	1458	1445	1766	1661	1147	1947	1625	2319	1632	1904	1828		19	-189.2	-743.1 to 364.8	No	ns	0.9997
17	1991	1679	1458	1665	1570	1366	2143	2025	2523	1606	1506	2116		20	-335.3	-889.3 to 218.6	No	ns	0.7815
18	1925	2032	1638	1447	1719	2198	1765	2125	2587	2250	2269	1986		21	-365	-918.9 to 188.9	No	ns	0.6419
19	2192	1754	1764	1947	2191	2047	1718	2178	2803	1942	1799	2514		22	-337.2	-891.1 to 216.8	No	ns	0.7736
20	1572	2034	1756	2176	1685	1471	2224	1899	2135	2151	2456	2613		23	-176.5	-730.4 to 377.4	No	ns	>0.9999
21	1509	1981	1358	1501	1660	1496	2148	1325	2553	1837	2334	3094		24	-464	-1018 to 89.95	No	ns	0.2122
22	1516	1574	1516	2005	1669	2416	2180	1430	2380	2085	1988	1603		1	-631	-1185 to -77.05	Yes	*	0.0116
23	1599	1625	1323	1657	1506	1957	2211	2098	2057	2706	2054	2415		2	-161.7	-715.6 to 392.3	No	ns	>0.9999
0	1724	1620	1184	2126	1885	1547	1908	1749	2847	1555	1470	1882		3	-645.7	-1200 to -91.72	Yes	**	0.0086
1	2108	2155	1553	1353	1751	1959	1796	2556	1927	1827	1698	1683		4	-220.8	-774.8 to 333.1	No	ns	0.9972
2	1564	1778	1598	2179	2091	1530	1389	1780	2635	2140	2375	2267		5	-101.3	-655.3 to 452.6	No	ns	>0.9999
3	1443	2085	1636	1681	1552	1876	1629	1698	2520	1702	1712	2129		6	-307.7	-861.6 to 246.3	No	ns	0.8843
4	1626	1448	1296	1375	2178	1622	1732	2004	1819	1885	2465	2107		7	-186.2	-740.1 to 367.8	No	ns	0.9998
5	1710	1721	1869	1768	1454	1769	2242	2259	2345	2062	1578	1746		8	-411.2	-965.1 to 142.8	No	ns	0.4146
6	2108	2066	1763	1802	2021	1625	2287	1558	1512	2645	2034	2190		9	-323.5	-877.4 to 230.4	No	ns	0.8296
														10	-140.2	-694.1 to 413.8	No	ns	>0.9999
figure7l														Šídák's multiple comparisons test	Mean Diff.	95.00% CI of diff.	Below threshold?	Summary	Adjusted P Value
	Con						peptide-5mg/kg
7	0.0988	0.1358	0.1145	0.145	0.0929	0.1469	0.1174	0.0965	0.1671	0.2153	0.177	0.1117		Group A - Group B
8	0.1545	0.1215	0.1218	0.1465	0.0891	0.0954	0.1267	0.0898	0.1126	0.1155	0.1127	0.1108		11	-0.02518	-0.07226 to 0.02190	No	ns	0.9161
9	0.113	0.1407	0.0983	0.0995	0.1382	0.1121	0.1584	0.113	0.1717	0.1191	0.121	0.1073		12	0.01012	-0.03696 to 0.05720	No	ns	>0.9999
10	0.1204	0.1102	0.1063	0.1232	0.1136	0.1096	0.1131	0.1278	0.1061	0.1747	0.1262	0.1204		13	-0.01478	-0.06186 to 0.03230	No	ns	>0.9999
11	0.1431	0.1233	0.133	0.1183	0.1295	0.1077	0.151	0.11	0.0946	0.15	0.1695	0.1287		14	-0.01417	-0.06125 to 0.03291	No	ns	>0.9999
12	0.1383	0.1248	0.1408	0.1167	0.102	0.1681	0.1351	0.1691	0.1461	0.1918	0.0353	0.0859		15	-0.00815	-0.05523 to 0.03893	No	ns	>0.9999
13	0.1037	0.1448	0.1132	0.1114	0.1108	0.1242	0.1212	0.1155	0.1788	0.1566	0.129	0.1181		16	0.004567	-0.04251 to 0.05165	No	ns	>0.9999
14	0.1429	0.1202	0.1223	0.1457	0.1126	0.1047	0.1248	0.1127	0.1178	0.1364	0.137	0.1595		17	-0.01852	-0.06560 to 0.02856	No	ns	0.9977
15	0.1145	0.122	0.1068	0.1172	0.1394	0.121	0.1157	0.1167	0.126	0.1404	0.1254	0.1179		18	-0.006633	-0.05371 to 0.04045	No	ns	>0.9999
16	0.1426	0.1193	0.1243	0.159	0.0965	0.1091	0.1188	0.131	0.1222	0.1251	0.1648	0.0944		19	-0.003533	-0.05061 to 0.04355	No	ns	>0.9999
17	0.1629	0.1354	0.124	0.1449	0.112	0.1241	0.1133	0.1436	0.1311	0.1766	0.1594	0.1243		20	-0.0009167	-0.04800 to 0.04616	No	ns	>0.9999
18	0.1609	0.1672	0.1453	0.1258	0.1843	0.1177	0.1672	0.1607	0.1629	0.1859	0.1207	0.1472		21	-0.0075	-0.05458 to 0.03958	No	ns	>0.9999
19	0.1768	0.1451	0.1549	0.1767	0.1714	0.1275	0.1445	0.1286	0.1648	0.1904	0.1859	0.1354		22	-0.007233	-0.05431 to 0.03985	No	ns	>0.9999
20	0.1299	0.1691	0.1558	0.2008	0.1257	0.1665	0.1618	0.1305	0.1679	0.2126	0.1493	0.1762		23	0.0004667	-0.04661 to 0.04755	No	ns	>0.9999
21	0.1233	0.1653	0.117	0.1388	0.1241	0.1298	0.1382	0.175	0.1477	0.16	0.2137	0.1805		24	-0.008417	-0.05550 to 0.03866	No	ns	>0.9999
22	0.1252	0.1321	0.131	0.185	0.198	0.1215	0.1547	0.1712	0.1016	0.1946	0.1946	0.2162		1	-0.03613	-0.08321 to 0.01095	No	ns	0.3529
23	0.1301	0.1328	0.1171	0.1569	0.1572	0.1287	0.2007	0.1689	0.1081	0.1822	0.1754	0.1145		2	-0.02335	-0.07043 to 0.02373	No	ns	0.9594
0	0.141	0.1274	0.1021	0.1965	0.1248	0.1198	0.117	0.1776	0.1614	0.163	0.1832	0.1695		3	-0.02117	-0.06825 to 0.02591	No	ns	0.9865
1	0.1755	0.1769	0.133	0.1224	0.1582	0.1411	0.1338	0.1476	0.1282	0.2168	0.1196	0.1292		4	-0.02668	-0.07376 to 0.02040	No	ns	0.864
2	0.1267	0.1465	0.142	0.201	0.1155	0.1335	0.1558	0.1384	0.1996	0.1367	0.1436	0.1167		5	0.005317	-0.04176 to 0.05240	No	ns	>0.9999
3	0.1134	0.1709	0.1405	0.1508	0.1505	0.1621	0.12	0.1055	0.137	0.2027	0.2025	0.1572		6	-0.004267	-0.05135 to 0.04281	No	ns	>0.9999
4	0.1305	0.1101	0.1108	0.1235	0.129	0.1235	0.1414	0.124	0.1338	0.192	0.1442	0.147		7	-0.006117	-0.05320 to 0.04096	No	ns	>0.9999
5	0.1384	0.1346	0.1632	0.1605	0.1444	0.1717	0.151	0.1359	0.1613	0.134	0.2083	0.1441		8	-0.02583	-0.07291 to 0.02125	No	ns	0.8954
6	0.1716	0.1696	0.151	0.1662	0.1303	0.1154	0.1932	0.1753	0.1804	0.1833	0.1282	0.119		9	-0.003633	-0.05071 to 0.04345	No	ns	>0.9999
														10	-0.01255	-0.05963 to 0.03453	No	ns	>0.9999
Figure7m			Column B	HFD-Peptide1
HFD-WT	HFD-Peptide1		vs.	vs.
6.55435	4.92572		Column A	HFD-WT
5.47283	2.13587
7.2808	3.06159		Unpaired t test
4.20109	3.83696		P value	0.0016
8.02899	3.85326		P value summary	**
5.71739	3.12138		Significantly different (P < 0.05)?	Yes
5.15036	4.27355		One- or two-tailed P value?	Two-tailed
			t, df	t=4.064, df=12
Figure7n														Šídák's multiple comparisons test	Mean Diff.	95.00% CI of diff.	Below threshold?	Summary	Adjusted P Value
itt	wt						peptide-5mg/kg
0	12.5	12.7	12.8	11.4	13.4	13.2	13.9	12.5	12.8	12.7	12.9	12.1		HFD-CTRL - HFD-Peptide1
15	6.5	6.7	6.8	4.9	6.2	8.9	7.2	7.5	6.5	6.5	6.8	4.8		Row 1	-0.15	-1.315 to 1.015	No	ns	0.9996
30	4.6	4.8	4.8	4.6	4.7	5	4.6	4.7	4.6	4.5	4.6	4.4		Row 2	0.1167	-1.049 to 1.282	No	ns	>0.9999
60	4.3	4.4	4.5	4.7	3.1	5.4	3.1	3.2	2.9	2.7	2.9	2.3		Row 3	0.1833	-0.9818 to 1.349	No	ns	0.9987
90	6	6.1	6.2	4.8	6.3	7.2	2.8	4	3.2	3.2	3.3	2.9		Row 4	1.55	0.3848 to 2.715	Yes	**	0.0036
120	7.3	7.4	7.5	5.2	7.8	9.2	4.6	4.7	4.4	4.3	4.5	4		Row 5	2.867	1.701 to 4.032	Yes	****	<0.0001
														Row 6	2.983	1.818 to 4.149	Yes	****	<0.0001
gtt	wt						peptide-5mg/kg							Šídák's multiple comparisons test	Mean Diff.	95.00% CI of diff.	Below threshold?	Summary	Adjusted P Value
0	8.2	8.3	7.8	8.4	8.2	8.6	8.2	7.5	7.4	7.8	7.9	7.4
15	11	14.6	15.3	18.7	15.3	14.4	15.4	12.5	12.4	12.4	15.4	15		wt - peptide-5mg/kg
30	10.8	12.5	13.4	12.4	12	12	10.7	9.3	10.3	10.2	10.6	10		0	0.55	-1.246 to 2.346	No	ns	0.957
60	10.1	10.7	9.3	11.4	10.4	10.7	8.8	7.2	7.5	9.9	9.3	8.7		15	1.033	-0.7628 to 2.829	No	ns	0.5444
90	8.7	8.9	8.3	8.7	8.2	8.3	7.7	7.8	8.5	9	7.6	7.8		30	2	0.2039 to 3.796	Yes	*	0.0215
120	7.4	9.2	9.9	8.2	7	7.1	6.4	10.4	6.9	9.6	7.1	7.4		60	1.867	0.07056 to 3.663	Yes	*	0.0376
														90	0.45	-1.346 to 2.246	No	ns	0.984
														120	0.1667	-1.629 to 1.963	No	ns	>0.9999
Figure7o
scWAT	HFD-CTRL										HFD-Peptide1												Discovery?	P value	Mean of HFD-CTRL	Mean of HFD-Peptide1	Difference	SE of difference	t ratio	df	q value
CD301	0.972186	1.13023	0.86053	1.00924	1.02781	0.816478	1.15809	0.841913	1.18352	1	3.13279	2.3704	1.70733	2.41215	1.46925	1.78395	3.54326	2.54619	1.75897	2.51849		CD301	Yes	8e-06	1	2.324	-1.324	0.2138	6.193	18	1.9e-05
Mrc1	0.891246	0.969691	0.996261	0.934048	1.10875	1.00478	0.929285	0.790814	0.812317	1.18768	1.70733	2.46153	1.4083	1.21839	1.24969	1.40558	1.29376	1.37512	1.34682	1.6358		Mrc1	Yes	0.000305	0.9625	1.51	-0.5477	0.1229	4.456	18	0.000385
Arg1	0.912648	0.920261	1.01892	1.06082	1.08735	1.27097	1.01514	0.99003	1.19582	1.10418	1.66742	1.2357	1.4169	1.8556	1.21366	1.84344	1.88786	1.42386	1.95704	1.62343		Arg1	Yes	1.4e-05	1.058	1.612	-0.5549	0.09431	5.884	18	2.4e-05
Fizzl	0.914892	1.08511	0.912759	0.935628	1	1.22747	0.788316	0.920554	1.08724	1.06437	2.17519	1.68832	1.73044	1.65975	1.44894	1.52836	1.3166	1.46366	1.36631	1.56172		Fizzl	Yes	2e-06	0.9936	1.594	-0.6003	0.08707	6.895	18	1e-05
Tgm2	1.18067	0.997627	0.987308	1.01507	1.02135	1.30588	1.26432	1.15463	0.978648	0.819327	1.9897	2.1937	1.83704	1.67597	1.23249	1.61199	1.39626	1.27516	1.02695	1.5166		Tgm2	Yes	0.000728	1.072	1.576	-0.5031	0.1238	4.064	18	0.000736
BAT	HFD-CTRL										HFD-Peptide1												Discovery?	P value	Mean of HFD-CTRL	Mean of HFD-Peptide1	Difference	SE of difference	t ratio	df	q value
CD301	1.63023	0.76053	0.609238	0.75253	1.08873	0.909186	0.957701	1.04438	1.24747	1	2.44977	2.26208	1.20802	1.72626	1.90934	1.46925	1.78395	1.54452	1.93327	1.74943		CD301	Yes	3.5e-05	1	1.804	-0.8036	0.1471	5.462	18	5.8e-05
Mrc1	0.911659	1.11463	0.973711	0.853728	0.971229	0.610424	1.29494	1.12341	1.14627	1	1.62815	1.74892	1.53288	1.79713	1.52749	1.97709	1.18638	1.41575	1.24125	1.63489		Mrc1	Yes	1.6e-05	1	1.569	-0.569	0.09766	5.826	18	4.1e-05
Arg1	0.792314	1.48364	0.724042	0.964732	1.05137	1.03527	0.878774	1.06986	0.918291	1.08171	2.7845	2.21517	1.01566	2.3824	1.78945	1.92405	1.4784	1.22616	1.5279	1.67893		Arg1	Yes	0.000364	1	1.802	-0.8023	0.1833	4.377	18	0.000367
Fizzl	0.917562	1.08244	0.875839	1.12416	1.29224	1.06565	0.798229	0.843885	0.921571	1.07843	1.52085	1.73707	1.46972	1.54521	1.78187	1.61113	1.67132	1.2357	1.16899	1.8556		Fizzl	Yes	4e-06	1	1.56	-0.5597	0.08579	6.524	18	2e-05
Tgm2	0.997627	0.987308	1.01507	0.816786	1.0961	1.03339	0.899617	0.970892	1.18321	1	1.17071	1.0551	1.54313	1.14662	1.53214	1.23249	1.52785	1.39626	1.42574	1.51628		Tgm2	Yes	4.7e-05	1	1.355	-0.3546	0.06671	5.316	18	5.9e-05
Figure7p
scWAT	HFD-CTRL										HFD-Peptide1												Discovery?	P value	Mean of HFD-CTRL	Mean of HFD-Peptide1	Difference	SE of difference	t ratio	df	q value
Ucp1	1.1977	0.972832	0.829471	0.75253	1.24747	0.853728	1.39639	0.603614	1.14627	1	1.72512	1.52387	1.79838	2.26059	1.64784	1.6361	1.29933	2.54959	1.52319	1.78329		Ucp1	Yes	3.1e-05	1	1.775	-0.7747	0.1405	5.516	18	3.9e-05
Pgc1α	1.0436	1.08613	0.870271	0.964732	1.03527	0.917562	0.937698	1.0623	1.08244	1	1.76809	1.64387	1.74981	1.60458	1.87974	1.60945	1.23676	1.3918	1.52689	1.63479		Pgc1α	Yes	<0.000001	1	1.605	-0.6046	0.06347	9.525	18	<0.000001
Cidea	0.810778	1.2622	0.927021	0.875839	1.12058	0.940198	0.860549	1.07867	1.12416	1	1.42169	1.37094	1.38269	1.51485	1.62984	1.52365	1.62359	1.25039	1.32152	1.41479		Cidea	Yes	<0.000001	1	1.445	-0.4454	0.06014	7.406	18	2e-06
Prdml6	0.815438	1.14524	1.03932	0.816786	0.876691	1.00714	1.17897	0.937206	1.18321	1	1.70963	1.9795	1.20663	1.27077	1.64328	2.12233	1.86793	2.28255	1.5783	1.52684		Prdml6	Yes	1e-05	1	1.719	-0.7188	0.1189	6.048	18	1.7e-05
Cytc	1.02914	1.06557	0.905293	1.01858	0.956718	1.01332	0.963312	1.02337	1.0247	1	2.61603	1.57289	1.67389	2.29001	1.68932	1.19454	1.20771	1.45944	1.5383	1.91075		Cytc	Yes	9.4e-05	1	1.715	-0.7153	0.1433	4.993	18	9.5e-05
bat	HFD-CTRL										HFD-Peptide1												Discovery?	P value	Mean of HFD-CTRL	Mean of HFD-Peptide1	Difference	SE of difference	t ratio	df	q value
Ucp1	0.611703	1.20656	1.18173	0.75253	1.04028	1.24891	0.857777	0.853031	1.24747	1	2.28259	1.14129	1.18976	1.66517	1.64379	1.65968	1.48545	1.91973	2.01478	1.57329		Ucp1	Yes	0.000198	1	1.658	-0.6576	0.1394	4.719	17	0.00025
Pgc1α	0.989462	0.982627	1.02791	0.853728	1.39207	1.03328	0.738274	0.836379	1.14627	1	1.64739	2.2328	1.56074	2.00522	1.85977	1.7699	1.62982	1.85924	1.64587	1.86429		Pgc1α	Yes	<0.000001	1	1.808	-0.8075	0.0911	8.864	17	<0.000001
Cidea	0.877013	1.03575	1.08724	0.964732	1.09112	1.26647	0.724881	0.917523	1.03527	1	2.04666	1.23612	1.26129	1.80978	1.45377	1.997	1.67846	1.22859	1.43568	1.64783		Cidea	Yes	8.3e-05	1	1.58	-0.5795	0.1129	5.131	17	0.00014
Prdml6	0.815438	1.14524	1.03932	0.917562	1.0833	1.37851	0.721356	0.816833	1.08244	1	2.03698	2.06782	1.24129	1.90278	1.85294	2.12233	1.86793	2.28255	1.32573	1.64387		Prdml6	Yes	6e-06	1	1.834	-0.8344	0.1301	6.411	17	1.6e-05
Cytc	0.829142	1.46557	0.905293	0.928205	1.08515	1.12164	0.853205	0.740006	1.07179	1	1.24454	1.11389	1.2494	1.46979	1.78624	1.19454	1.68913	1.59437	1.64385	1.64875		Cytc	Yes	0.000413	1	1.463	-0.4634	0.1059	4.374	17	0.000417

## Sheet: Supplementary Figure1
Sfigure1a
		Sedentary						Exercise								Discovery?	P value	Mean of Sedentary	Mean of Exercise	Difference	SE of difference	t ratio	df	q value
Pgc1a		1.15374	0.880457	0.874375	0.892747	1.07648	1.1222	2.82123	2.35597	2.80174	2.52507	2.72513	2.05099		Pgc1a	Yes	<0.000001	1	2.547	-1.547	0.1343	11.52	10	1e-06
Atf2		0.990165	1.07605	0.886223	0.605308	1.41004	1.03221	3.08601	2.3714	2.2748	1.84771	2.33876	1.78477		Atf2	Yes	0.000158	1	2.284	-1.284	0.2189	5.866	10	0.00017
Drp1		0.939346	0.926414	0.789893	1.31926	1.17261	0.852474	2.86737	1.75288	1.89176	1.85283	1.97209	2.15805		Drp1	Yes	0.000169	1	2.082	-1.082	0.186	5.818	10	0.00017
Sfigure1b
		Control			IL4			+pv			+ppp			+pik			+scn1			+dsp			+insrr
fizz1		0.743446	0.769663	1.48689	5.39753	5.43507	3.97871	3.84318	1.63841	3.95122	3.58581	4.29393	6.20013	4.86453	4.35387	6.03059	3.86991	5.36025	4.17651	6.46343	5.36025	7.17162	5.00129	4.20556	5.0711
Column C	+pv
vs.	vs.
Column B	IL4
Unpaired t test
P value	0.0299
P value summary	*
Significantly different (P < 0.05)?	Yes
One- or two-tailed P value?	Two-tailed
t, df	t=3.303, df=4
		Control			IL4			+pv			+ppp			+pik			+scn1			+dsp			+insrr
cd206		0.768191	1.46362	0.768191	3.22553	2.78859	2.88693	1.29194	0.840626	1.65811	3.09414	2.26504	2.60185	3.91642	3.15915	3.31621	3.45704	3.20325	3.52968	2.90701	3.60384	4.46771	3.43316	4.19752	3.52968
Column C	+pv
vs.	vs.
Column B	IL4
Unpaired t test
P value	0.0033
P value summary	**
Significantly different (P < 0.05)?	Yes
One- or two-tailed P value?	Two-tailed
t, df	t=6.287, df=4
		Control			IL4			+pv			+ppp			+pik			+scn1			+dsp			+insrr
cd301		1.06865	1.09869	0.832654	2.24356	2.54169	2.27488	1.43972	1.45982	1.23609	2.52414	2.24356	2.38798	2.09332	2.8398	2.74307	2.32268	1.73603	2.02201	2.37148	2.74307	1.71213	2.10788	2.24356	2.8007
Column C	+pv
vs.	vs.
Column B	IL4
Unpaired t test
P value	0.0012
P value summary	**
Significantly different (P < 0.05)?	Yes
One- or two-tailed P value?	Two-tailed
t, df	t=8.223, df=4
		Control			IL4			+pv			+ppp			+pik			+scn1			+dsp			+insrr
arg1		1.26821	1.08884	0.642954	7.22395	8.7107	7.17405	1.32206	2.95424	2.68103	5.03778	7.53072	8.35586	6.51059	5.17941	7.4787	7.96011	9.20737	8.59078	10.2873	9.73235	8.59078	10.1456	8.4725	10.4309
Column C	+pv
vs.	vs.
Column B	IL4
Unpaired t test
P value	0.0017
P value summary	**
Significantly different (P < 0.05)?	Yes
One- or two-tailed P value?	Two-tailed
t, df	t=7.547, df=4
																				sfigure1g	pvalb				gapdh
Sfigure1h															Sfigure1g
	Sedentary						Exercise								sedentary	exercise		Column B	exercise
kidney	0.943494	0.917694	0.827072	1.12981	0.936977	1.24495	1.30684	0.793381	0.815686	1.12201	0.990402	1.0763			0.922711	0.765222		vs.	vs.
Column B	Exercise														0.979868	0.701712		Column A	sedentary
vs.	vs.														0.978708	0.341262
Column A	Sedentary														1.01674	0.634614		Unpaired t test
															0.903722	0.731511		P value	0.0013
Unpaired t test															0.834481	0.923603		P value summary	**
P value	0.8673														1.62489	0.835288		Significantly different (P < 0.05)?	Yes
P value summary	ns														0.709886	0.719639		One- or two-tailed P value?	Two-tailed
Significantly different (P < 0.05)?	No														1.50561	0.740032		t, df	t=3.630, df=24
One- or two-tailed P value?	Two-tailed														0.697539	0.463506
t, df	t=0.1714, df=10														1.01442	0.719795
															0.927011	0.683332
	Sedentary						Exercise								0.907934
parathyroid	0.929663	0.792663	1.17673	0.744725	1.12099	1.23523	0.809318	1.16053	1.0387	0.661943	1.31474	1.0532			0.976478
Column B	Exercise
vs.	vs.
Column A	Sedentary
																	sfigure1d
Unpaired t test
P value	0.9612																pv					gapdh
P value summary	ns
Significantly different (P < 0.05)?	No
One- or two-tailed P value?	Two-tailed
t, df	t=0.04992, df=10
sfigure1c
Muscle	Thyroid	Cortex	Kidney	Stomach	Adrenal gland	Heart	Liver	Pancrease	Intestine	Lung	Pituitary
9121.1	4.7404	2.3295	1.7053	0.043	0.0425	0.024	0.0148	0.4398	0.0108	0.0004	0.338
9000.1	4.12404	2.1295	1.8053	0.0413	0.0423125	0.0215114	0.0141252	0.431252	0.0106414	0.00041252	0.313572
9966.66	4.87544	2.45245	1.93083	0.046365	0.0466469	0.0250313	0.0159088	0.479078	0.0117927	0.00044688	0.358365
sfigure1e
	pv

## Sheet: Supplementary Figure2
sfigure2d							sfigure2f
Sendentary	Exercise		Column B	Exercise			Size / nm	Particles / mL E+6							sfigure2c
11.591	8.055		vs.	vs.			2.5	0						pv			transferrin			pv			gapdh
38.462	12.643		Column A	Sendentary			7.5	0
15.223	23.396						12.5	21881.6
93.222	12.355		Unpaired t test				17.5	43763.1
22.516	11.313		P value	0.0372			22.5	65644.7
13.561	17.906		P value summary	*			27.5	43763.1
28.707	22.489		Significantly different (P < 0.05)?	Yes			32.5	175053
12.477	14.464		One- or two-tailed P value?	Two-tailed			37.5	65644.7
26.343	14.091		t, df	t=2.161, df=37			42.5	218816
63.145	17.426						47.5	109408
29.646	25.012						52.5	284460
14.582	18.993						57.5	196934
9.397	25.972						62.5	153171
16.783	27.908						67.5	503276							sfigure2h
42.144	13.275						72.5	481395						pv			transferrin
25.506	16.075						77.5	722092
25.732	12.58						82.5	1.11596e+06
19.062	14.909						87.5	1.11596e+06
26.523	18.16						92.5	1.50983e+06
15.295							97.5	2.07875e+06
							102.5	2.14439e+06
							107.5	2.03499e+06
							112.5	2.88837e+06
							117.5	2.51638e+06
							122.5	2.51638e+06
							127.5	2.91025e+06
							132.5	2.51638e+06
							137.5	2253802
							142.5	1.92558e+06							sfigure2g
							147.5	1.61924e+06						cd63				albumin			tsg101			gapdh			pv
							152.5	1.88182e+06
							157.5	1.72864e+06
							162.5	1.24725e+06
							167.5	1.22537e+06
							172.5	1.00655e+06
							177.5	897144
							182.5	831500
							187.5	525158
							192.5	634566
							197.5	437631
							202.5	547039
							207.5	459513
							212.5	328224					sfigure2a	pv			sfigure2b	pv
							217.5	262579
							222.5	284460
							227.5	218816
							232.5	284460
							237.5	240697
							242.5	153171
							247.5	131289
							252.5	131289
							257.5	87526.3
							262.5	153171
							267.5	87526.3
							272.5	21881.6
							277.5	196934
							282.5	43763.1
							287.5	43763.1
							292.5	109408
							297.5	21881.6
							302.5	65644.7
							307.5	43763.1
							312.5	65644.7
							317.5	21881.6
							322.5	21881.6
							327.5	65644.7
							332.5	21881.6
							337.5	21881.6
							342.5	21881.6
							347.5	21881.6
							352.5	21881.6
							357.5	21881.6
							362.5	0
							367.5	21881.6
							372.5	43763.1
							377.5	0
							382.5	43763.1
							387.5	0
							392.5	21881.6
							397.5	0
							402.5	0
							407.5	0
							412.5	0
							417.5	0
							422.5	0
							427.5	21881.6
							432.5	0
							437.5	0
							442.5	0
							447.5	0
							452.5	0
							457.5	0
							462.5	0
							467.5	0
							472.5	0
							477.5	0
							482.5	0
							487.5	0
							492.5	0
							497.5	0
							502.5	0
							507.5	0
							512.5	0
							517.5	0
							522.5	0
							527.5	0
							532.5	0
							537.5	0
							542.5	0
							547.5	0
							552.5	0
							557.5	0
							562.5	0
							567.5	0
							572.5	0
							577.5	0
							582.5	0
							587.5	0
							592.5	0
							597.5	0
							602.5	0
							607.5	0
							612.5	0
							617.5	0
							622.5	0
							627.5	0
							632.5	0
							637.5	0
							642.5	0
							647.5	0
							652.5	0
							657.5	0
							662.5	0
							667.5	0
							672.5	0
							677.5	0
							682.5	0
							687.5	0
							692.5	0
							697.5	0
							702.5	0
							707.5	0
							712.5	0
							717.5	0
							722.5	0
							727.5	0
							732.5	0
							737.5	0
							742.5	0
							747.5	0
							752.5	0
							757.5	0
							762.5	0
							767.5	0
							772.5	0
							777.5	0
							782.5	0
							787.5	0
							792.5	0
							797.5	0
							802.5	0
							807.5	0
							812.5	0
							817.5	0
							822.5	0
							827.5	0
							832.5	0
							837.5	0
							842.5	0
							847.5	0
							852.5	0
							857.5	0
							862.5	0
							867.5	0
							872.5	0
							877.5	0
							882.5	0
							887.5	0
							892.5	0
							897.5	0
							902.5	0
							907.5	0
							912.5	0
							917.5	0
							922.5	0
							927.5	0
							932.5	0
							937.5	0
							942.5	0
							947.5	0
							952.5	0
							957.5	0
							962.5	0
							967.5	0
							972.5	0
							977.5	0
							982.5	0
							987.5	0
							992.5	0
							997.5	0
							1002.5	0
							1007.5	0
							1012.5	0
							1017.5	0
							1022.5	0
							1027.5	0
							1032.5	0
							1037.5	0
							1042.5	0
							1047.5	0
							1052.5	0
							1057.5	0
							1062.5	0
							1067.5	0
							1072.5	0
							1077.5	0
							1082.5	0
							1087.5	0
							1092.5	0
							1097.5	0
							1102.5	0
							1107.5	0
							1112.5	0
							1117.5	0
							1122.5	0
							1127.5	0
							1132.5	0
							1137.5	0
							1142.5	0
							1147.5	0
							1152.5	0
							1157.5	0
							1162.5	0
							1167.5	0
							1172.5	0
							1177.5	0
							1182.5	0
							1187.5	0
							1192.5	0
							1197.5	0
							1202.5	0
							1207.5	0
							1212.5	0
							1217.5	0
							1222.5	0
							1227.5	0
							1232.5	0
							1237.5	0
							1242.5	0
							1247.5	0
							1252.5	0
							1257.5	0
							1262.5	0
							1267.5	0
							1272.5	0
							1277.5	0
							1282.5	0
							1287.5	0
							1292.5	0
							1297.5	0
							1302.5	0
							1307.5	0
							1312.5	0
							1317.5	0
							1322.5	0
							1327.5	0
							1332.5	0
							1337.5	0
							1342.5	0
							1347.5	0
							1352.5	0
							1357.5	0
							1362.5	0
							1367.5	0
							1372.5	0
							1377.5	0
							1382.5	0
							1387.5	0
							1392.5	0
							1397.5	0
							1402.5	0
							1407.5	0
							1412.5	0
							1417.5	0
							1422.5	0
							1427.5	0
							1432.5	0
							1437.5	0
							1442.5	0
							1447.5	0
							1452.5	0
							1457.5	0
							1462.5	0
							1467.5	0
							1472.5	0
							1477.5	0
							1482.5	0
							1487.5	0
							1492.5	0
							1497.5	0
							1502.5	0
							1507.5	0
							1512.5	0
							1517.5	0
							1522.5	0
							1527.5	0
							1532.5	0
							1537.5	0
							1542.5	0
							1547.5	0
							1552.5	0
							1557.5	0
							1562.5	0
							1567.5	0
							1572.5	0
							1577.5	0
							1582.5	0
							1587.5	0
							1592.5	0
							1597.5	0
							1602.5	0
							1607.5	0
							1612.5	0
							1617.5	0
							1622.5	0
							1627.5	0
							1632.5	0
							1637.5	0
							1642.5	0
							1647.5	0
							1652.5	0
							1657.5	0
							1662.5	0
							1667.5	0
							1672.5	0
							1677.5	0
							1682.5	0
							1687.5	0
							1692.5	0
							1697.5	0
							1702.5	0
							1707.5	0
							1712.5	0
							1717.5	0
							1722.5	0
							1727.5	0
							1732.5	0
							1737.5	0
							1742.5	0
							1747.5	0
							1752.5	0
							1757.5	0
							1762.5	0
							1767.5	0
							1772.5	0
							1777.5	0
							1782.5	0
							1787.5	0
							1792.5	0
							1797.5	0
							1802.5	0
							1807.5	0
							1812.5	0
							1817.5	0
							1822.5	0
							1827.5	0
							1832.5	0
							1837.5	0
							1842.5	0
							1847.5	0
							1852.5	0
							1857.5	0
							1862.5	0
							1867.5	0
							1872.5	0
							1877.5	0
							1882.5	0
							1887.5	0
							1892.5	0
							1897.5	0
							1902.5	0
							1907.5	0
							1912.5	0
							1917.5	0
							1922.5	0
							1927.5	0
							1932.5	0
							1937.5	0
							1942.5	0
							1947.5	0
							1952.5	0
							1957.5	0
							1962.5	0
							1967.5	0
							1972.5	0
							1977.5	0
							1982.5	0
							1987.5	0
							1992.5	0
							1997.5	0
							2002.5	0
							2007.5	0
							2012.5	0
							2017.5	0
							2022.5	0
							2027.5	0
							2032.5	0
							2037.5	0
							2042.5	0
							2047.5	0
							2052.5	0
							2057.5	0
							2062.5	0
							2067.5	0
							2072.5	0
							2077.5	0
							2082.5	0
							2087.5	0
							2092.5	0
							2097.5	0
							2102.5	0
							2107.5	0
							2112.5	0
							2117.5	0
							2122.5	0
							2127.5	0
							2132.5	0
							2137.5	0
							2142.5	0
							2147.5	0
							2152.5	0
							2157.5	0
							2162.5	0
							2167.5	0
							2172.5	0
							2177.5	0
							2182.5	0
							2187.5	0
							2192.5	0
							2197.5	0
							2202.5	0
							2207.5	0
							2212.5	0
							2217.5	0
							2222.5	0
							2227.5	0
							2232.5	0
							2237.5	0
							2242.5	0
							2247.5	0
							2252.5	0
							2257.5	0
							2262.5	0
							2267.5	0
							2272.5	0
							2277.5	0
							2282.5	0
							2287.5	0
							2292.5	0
							2297.5	0
							2302.5	0
							2307.5	0
							2312.5	0
							2317.5	0
							2322.5	0
							2327.5	0
							2332.5	0
							2337.5	0
							2342.5	0
							2347.5	0
							2352.5	0
							2357.5	0
							2362.5	0
							2367.5	0
							2372.5	0
							2377.5	0
							2382.5	0
							2387.5	0
							2392.5	0
							2397.5	0
							2402.5	0
							2407.5	0
							2412.5	0
							2417.5	0
							2422.5	0
							2427.5	0
							2432.5	0
							2437.5	0
							2442.5	0
							2447.5	0
							2452.5	0
							2457.5	0
							2462.5	0
							2467.5	0
							2472.5	0
							2477.5	0
							2482.5	0
							2487.5	0
							2492.5	0
							2497.5	0
							2502.5	0
							2507.5	0
							2512.5	0
							2517.5	0
							2522.5	0
							2527.5	0
							2532.5	0
							2537.5	0
							2542.5	0
							2547.5	0
							2552.5	0
							2557.5	0
							2562.5	0
							2567.5	0
							2572.5	0
							2577.5	0
							2582.5	0
							2587.5	0
							2592.5	0
							2597.5	0
							2602.5	0
							2607.5	0
							2612.5	0
							2617.5	0
							2622.5	0
							2627.5	0
							2632.5	0
							2637.5	0
							2642.5	0
							2647.5	0
							2652.5	0
							2657.5	0
							2662.5	0
							2667.5	0
							2672.5	0
							2677.5	0
							2682.5	0
							2687.5	0
							2692.5	0
							2697.5	0
							2702.5	0
							2707.5	0
							2712.5	0
							2717.5	0
							2722.5	0
							2727.5	0
							2732.5	0
							2737.5	0
							2742.5	0
							2747.5	0
							2752.5	0
							2757.5	0
							2762.5	0
							2767.5	0
							2772.5	0
							2777.5	0
							2782.5	0
							2787.5	0
							2792.5	0
							2797.5	0
							2802.5	0
							2807.5	0
							2812.5	0
							2817.5	0
							2822.5	0
							2827.5	0
							2832.5	0
							2837.5	0
							2842.5	0
							2847.5	0
							2852.5	0
							2857.5	0
							2862.5	0
							2867.5	0
							2872.5	0
							2877.5	0
							2882.5	0
							2887.5	0
							2892.5	0
							2897.5	0
							2902.5	0
							2907.5	0
							2912.5	0
							2917.5	0
							2922.5	0
							2927.5	0
							2932.5	0
							2937.5	0
							2942.5	0
							2947.5	0
							2952.5	0
							2957.5	0
							2962.5	0
							2967.5	0
							2972.5	0
							2977.5	0
							2982.5	0
							2987.5	0
							2992.5	0
							2997.5	0
							3002.5	0
							3007.5	0
							3012.5	0
							3017.5	0
							3022.5	0
							3027.5	0
							3032.5	0
							3037.5	0
							3042.5	0
							3047.5	0
							3052.5	0
							3057.5	0
							3062.5	0
							3067.5	0
							3072.5	0
							3077.5	0
							3082.5	0
							3087.5	0
							3092.5	0
							3097.5	0
							3102.5	0
							3107.5	0
							3112.5	0
							3117.5	0
							3122.5	0
							3127.5	0
							3132.5	0
							3137.5	0
							3142.5	0
							3147.5	0
							3152.5	0
							3157.5	0
							3162.5	0
							3167.5	0
							3172.5	0
							3177.5	0
							3182.5	0
							3187.5	0
							3192.5	0
							3197.5	0
							3202.5	0
							3207.5	0
							3212.5	0
							3217.5	0
							3222.5	0
							3227.5	0
							3232.5	0
							3237.5	0
							3242.5	0
							3247.5	0
							3252.5	0
							3257.5	0
							3262.5	0
							3267.5	0
							3272.5	0
							3277.5	0
							3282.5	0
							3287.5	0
							3292.5	0
							3297.5	0
							3302.5	0
							3307.5	0
							3312.5	0
							3317.5	0
							3322.5	0
							3327.5	0
							3332.5	0
							3337.5	0
							3342.5	0
							3347.5	0
							3352.5	0
							3357.5	0
							3362.5	0
							3367.5	0
							3372.5	0
							3377.5	0
							3382.5	0
							3387.5	0
							3392.5	0
							3397.5	0
							3402.5	0
							3407.5	0
							3412.5	0
							3417.5	0
							3422.5	0
							3427.5	0
							3432.5	0
							3437.5	0
							3442.5	0
							3447.5	0
							3452.5	0
							3457.5	0
							3462.5	0
							3467.5	0
							3472.5	0
							3477.5	0
							3482.5	0
							3487.5	0
							3492.5	0
							3497.5	0
							3502.5	0
							3507.5	0
							3512.5	0
							3517.5	0
							3522.5	0
							3527.5	0
							3532.5	0
							3537.5	0
							3542.5	0
							3547.5	0
							3552.5	0
							3557.5	0
							3562.5	0
							3567.5	0
							3572.5	0
							3577.5	0
							3582.5	0
							3587.5	0
							3592.5	0
							3597.5	0
							3602.5	0
							3607.5	0
							3612.5	0
							3617.5	0
							3622.5	0
							3627.5	0
							3632.5	0
							3637.5	0
							3642.5	0
							3647.5	0
							3652.5	0
							3657.5	0
							3662.5	0
							3667.5	0
							3672.5	0
							3677.5	0
							3682.5	0
							3687.5	0
							3692.5	0
							3697.5	0
							3702.5	0
							3707.5	0
							3712.5	0
							3717.5	0
							3722.5	0
							3727.5	0
							3732.5	0
							3737.5	0
							3742.5	0
							3747.5	0
							3752.5	0
							3757.5	0
							3762.5	0
							3767.5	0
							3772.5	0
							3777.5	0
							3782.5	0
							3787.5	0
							3792.5	0
							3797.5	0
							3802.5	0
							3807.5	0
							3812.5	0
							3817.5	0
							3822.5	0
							3827.5	0
							3832.5	0
							3837.5	0
							3842.5	0
							3847.5	0
							3852.5	0
							3857.5	0
							3862.5	0
							3867.5	0
							3872.5	0
							3877.5	0
							3882.5	0
							3887.5	0
							3892.5	0
							3897.5	0
							3902.5	0
							3907.5	0
							3912.5	0
							3917.5	0
							3922.5	0
							3927.5	0
							3932.5	0
							3937.5	0
							3942.5	0
							3947.5	0
							3952.5	0
							3957.5	0
							3962.5	0
							3967.5	0
							3972.5	0
							3977.5	0
							3982.5	0
							3987.5	0
							3992.5	0
							3997.5	0
							4002.5	0
							4007.5	0
							4012.5	0
							4017.5	0
							4022.5	0
							4027.5	0
							4032.5	0
							4037.5	0
							4042.5	0
							4047.5	0
							4052.5	0
							4057.5	0
							4062.5	0
							4067.5	0
							4072.5	0
							4077.5	0
							4082.5	0
							4087.5	0
							4092.5	0
							4097.5	0
							4102.5	0
							4107.5	0
							4112.5	0
							4117.5	0
							4122.5	0
							4127.5	0
							4132.5	0
							4137.5	0
							4142.5	0
							4147.5	0
							4152.5	0
							4157.5	0
							4162.5	0
							4167.5	0
							4172.5	0
							4177.5	0
							4182.5	0
							4187.5	0
							4192.5	0
							4197.5	0
							4202.5	0
							4207.5	0
							4212.5	0
							4217.5	0
							4222.5	0
							4227.5	0
							4232.5	0
							4237.5	0
							4242.5	0
							4247.5	0
							4252.5	0
							4257.5	0
							4262.5	0
							4267.5	0
							4272.5	0
							4277.5	0
							4282.5	0
							4287.5	0
							4292.5	0
							4297.5	0
							4302.5	0
							4307.5	0
							4312.5	0
							4317.5	0
							4322.5	0
							4327.5	0
							4332.5	0
							4337.5	0
							4342.5	0
							4347.5	0
							4352.5	0
							4357.5	0
							4362.5	0
							4367.5	0
							4372.5	0
							4377.5	0
							4382.5	0
							4387.5	0
							4392.5	0
							4397.5	0
							4402.5	0
							4407.5	0
							4412.5	0
							4417.5	0
							4422.5	0
							4427.5	0
							4432.5	0
							4437.5	0
							4442.5	0
							4447.5	0
							4452.5	0
							4457.5	0
							4462.5	0
							4467.5	0
							4472.5	0
							4477.5	0
							4482.5	0
							4487.5	0
							4492.5	0
							4497.5	0
							4502.5	0
							4507.5	0
							4512.5	0
							4517.5	0
							4522.5	0
							4527.5	0
							4532.5	0
							4537.5	0
							4542.5	0
							4547.5	0
							4552.5	0
							4557.5	0
							4562.5	0
							4567.5	0
							4572.5	0
							4577.5	0
							4582.5	0
							4587.5	0
							4592.5	0
							4597.5	0
							4602.5	0
							4607.5	0
							4612.5	0
							4617.5	0
							4622.5	0
							4627.5	0
							4632.5	0
							4637.5	0
							4642.5	0
							4647.5	0
							4652.5	0
							4657.5	0
							4662.5	0
							4667.5	0
							4672.5	0
							4677.5	0
							4682.5	0
							4687.5	0
							4692.5	0
							4697.5	0
							4702.5	0
							4707.5	0
							4712.5	0
							4717.5	0
							4722.5	0
							4727.5	0
							4732.5	0
							4737.5	0
							4742.5	0
							4747.5	0
							4752.5	0
							4757.5	0
							4762.5	0
							4767.5	0
							4772.5	0
							4777.5	0
							4782.5	0
							4787.5	0
							4792.5	0
							4797.5	0
							4802.5	0
							4807.5	0
							4812.5	0
							4817.5	0
							4822.5	0
							4827.5	0
							4832.5	0
							4837.5	0
							4842.5	0
							4847.5	0
							4852.5	0
							4857.5	0
							4862.5	0
							4867.5	0
							4872.5	0
							4877.5	0
							4882.5	0
							4887.5	0
							4892.5	0
							4897.5	0
							4902.5	0
							4907.5	0
							4912.5	0
							4917.5	0
							4922.5	0
							4927.5	0
							4932.5	0
							4937.5	0
							4942.5	0
							4947.5	0
							4952.5	0
							4957.5	0
							4962.5	0
							4967.5	0
							4972.5	0
							4977.5	0
							4982.5	0
							4987.5	0
							4992.5	0
							4997.5	0
							5002.5	0
							5007.5	0
							5012.5	0
							5017.5	0
							5022.5	0
							5027.5	0
							5032.5	0
							5037.5	0
							5042.5	0
							5047.5	0
							5052.5	0
							5057.5	0
							5062.5	0
							5067.5	0
							5072.5	0
							5077.5	0
							5082.5	0
							5087.5	0
							5092.5	0
							5097.5	0
							5102.5	0
							5107.5	0
							5112.5	0
							5117.5	0
							5122.5	0
							5127.5	0
							5132.5	0
							5137.5	0
							5142.5	0
							5147.5	0
							5152.5	0
							5157.5	0
							5162.5	0
							5167.5	0
							5172.5	0
							5177.5	0
							5182.5	0
							5187.5	0
							5192.5	0
							5197.5	0
							5202.5	0
							5207.5	0
							5212.5	0
							5217.5	0
							5222.5	0
							5227.5	0
							5232.5	0
							5237.5	0
							5242.5	0
							5247.5	0
							5252.5	0
							5257.5	0
							5262.5	0
							5267.5	0
							5272.5	0
							5277.5	0
							5282.5	0
							5287.5	0
							5292.5	0
							5297.5	0
							5302.5	0
							5307.5	0
							5312.5	0
							5317.5	0
							5322.5	0
							5327.5	0
							5332.5	0
							5337.5	0
							5342.5	0
							5347.5	0
							5352.5	0
							5357.5	0
							5362.5	0
							5367.5	0
							5372.5	0
							5377.5	0
							5382.5	0
							5387.5	0
							5392.5	0
							5397.5	0
							5402.5	0
							5407.5	0
							5412.5	0
							5417.5	0
							5422.5	0
							5427.5	0
							5432.5	0
							5437.5	0
							5442.5	0
							5447.5	0
							5452.5	0
							5457.5	0
							5462.5	0
							5467.5	0
							5472.5	0
							5477.5	0
							5482.5	0
							5487.5	0
							5492.5	0
							5497.5	0
							5502.5	0
							5507.5	0
							5512.5	0
							5517.5	0
							5522.5	0
							5527.5	0
							5532.5	0
							5537.5	0
							5542.5	0
							5547.5	0
							5552.5	0
							5557.5	0
							5562.5	0
							5567.5	0
							5572.5	0
							5577.5	0
							5582.5	0
							5587.5	0
							5592.5	0
							5597.5	0
							5602.5	0
							5607.5	0
							5612.5	0
							5617.5	0
							5622.5	0
							5627.5	0
							5632.5	0
							5637.5	0
							5642.5	0
							5647.5	0
							5652.5	0
							5657.5	0
							5662.5	0
							5667.5	0
							5672.5	0
							5677.5	0
							5682.5	0
							5687.5	0
							5692.5	0
							5697.5	0
							5702.5	0
							5707.5	0
							5712.5	0
							5717.5	0
							5722.5	0
							5727.5	0
							5732.5	0
							5737.5	0
							5742.5	0
							5747.5	0
							5752.5	0
							5757.5	0
							5762.5	0
							5767.5	0
							5772.5	0
							5777.5	0
							5782.5	0
							5787.5	0
							5792.5	0
							5797.5	0
							5802.5	0
							5807.5	0
							5812.5	0
							5817.5	0
							5822.5	0
							5827.5	0
							5832.5	0
							5837.5	0
							5842.5	0
							5847.5	0
							5852.5	0
							5857.5	0
							5862.5	0
							5867.5	0
							5872.5	0
							5877.5	0
							5882.5	0
							5887.5	0
							5892.5	0
							5897.5	0
							5902.5	0
							5907.5	0
							5912.5	0
							5917.5	0
							5922.5	0
							5927.5	0
							5932.5	0
							5937.5	0
							5942.5	0
							5947.5	0
							5952.5	0
							5957.5	0
							5962.5	0
							5967.5	0
							5972.5	0
							5977.5	0
							5982.5	0
							5987.5	0
							5992.5	0
							5997.5	0

## Sheet: Supplementary Figure3
	con(n=3)			Pvalb-10ng/ml (n=3)			Pvalb-100ng/ml (n=3)
ucp1	1.14819	0.876216	0.975597	0.942365	0.942365	0.982383	1.29626	0.968858	1.1928
pgc1a	1.18948	1.0037	0.806824	0.745007	0.745007	0.805134	0.86071	0.692712	0.792964
cidea	1.06686	0.677539	1.2556	0.649938	0.649938	0.958184	0.762271	0.691775	0.878659
prdm16	1.13308	1.01414	0.852783	0.843963	0.843963	0.858715	0.904537	0.829464	0.91399
	Dunnett's multiple comparisons test	Mean Diff.	95.00% CI of diff.	Below threshold?	Summary	Adjusted P Value
	ucp1
	con(n=3) vs. Pvalb-10ng/ml (n=3)	0.0443	-0.2108 to 0.2994	No	ns	0.8919
	con(n=3) vs. Pvalb-100ng/ml (n=3)	-0.1526	-0.4077 to 0.1024	No	ns	0.2987
	pgc1a
	con(n=3) vs. Pvalb-10ng/ml (n=3)	0.235	-0.02014 to 0.4900	No	ns	0.0745
	con(n=3) vs. Pvalb-100ng/ml (n=3)	0.2179	-0.03722 to 0.4730	No	ns	0.1026
	cidea
	con(n=3) vs. Pvalb-10ng/ml (n=3)	0.2473	-0.007776 to 0.5024	No	ns	0.0584
	con(n=3) vs. Pvalb-100ng/ml (n=3)	0.2224	-0.03266 to 0.4775	No	ns	0.0944
	prdm16
	con(n=3) vs. Pvalb-10ng/ml (n=3)	0.1511	-0.1040 to 0.4062	No	ns	0.3052
	con(n=3) vs. Pvalb-100ng/ml (n=3)	0.1173	-0.1378 to 0.3724	No	ns	0.4742

[truncated: 4 more sheets: Supplementary Figure4, Supplementary Figure5, Supplementary Figure6, Supplementary Figure7]
